# Supplementary material for: A method for identifying alternative or cryptic donor splice sites within gene and mRNA sequences. Comparisons among sequences from vertebrates, echinoderms and other groups
Source: BMC Genomics. 2009 Jul 16;10:318. doi: 10.1186/1471-2164-10-318 (PMC2721852; doi:10.1186/1471-2164-10-318)
Supplement: Additional file 2 — Vertebrate sequence accession numbers. An Excel spreadsheet containing the accession numbers of the vertebrate sequences used to evaluate the splicing models. [file 1471-2164-10-318-S2.xls]

## Sheet: Sheet1
Accession	Definition	Organism	# of exons
AB000426	Sus scrofa gene for thimet oligopeptidase, complete cds.	Sus scrofa (pig)	5
AB000717	Rattus rattus gene for non-hepatic-type S-adenosylmethionine synthetase, complete cds.	Rattus rattus (black rat)	4
AB001635	Homo sapiens PDE5 gene for cGMP-binding cGMP-specific phosphodiesterase, complete cds.	Homo sapiens (human)	4
AB001735	Mus musculus DNA for ADAMTS-1, complete cds.	Mus musculus (house mouse)	4
AB001898	Homo sapiens genes for PACE4A-I, PACE4A-II, PACE4E-II, PACE4E-I, PACE4C, PACE4CS, PACE4B, PACE4D, complete cds.	Homo sapiens (human)	4
AB003473	Trimeresurus flavoviridis DNA for phospholipase A2 inhibitor, complete cds.	Trimeresurus flavoviridis	4
AB003493	Mus musculus gene for testis-specific protein kinase 1, complete cds.	Mus musculus (house mouse)	4
AB003505	Rattus norvegicus gene for BAF60b, complete cds.	Rattus norvegicus (Norway rat)	4
AB004087	Rattus norvegicus CYP51 gene for lanosterol 14-demethylase, complete cds.	Rattus norvegicus (Norway rat)	4
AB004584	Homo sapiens gene for Type XIX collagen a1 chain, complete cds.	Homo sapiens (human)	4
AB004669	Homo sapiens gene for dihydropyrimidinase, complete cds.	Homo sapiens (human)	1
AB004831	Rattus norvegicus DNA for B29/Ig-beta/CD79b, complete cds.	Rattus norvegicus (Norway rat)	5
AB004922	Homo sapiens gene for Smad 3, complete cds.	Homo sapiens (human)	4
AB005267	Mus musculus wagneri gene for 105-kDa heat shock protein, complete cds.	Mus musculus wagneri	4
AB005521	Homo sapiens ppar gamma gene for peroxisome proliferator activated-receptor gamma, complete cds.	Homo sapiens (human)	5
AB005559	Mus musculus DNA for cyclin G, complete cds.	Mus musculus (house mouse)	3
AB006193	Mus musculus gene for oviductal glycoprotein, complete cds.	Mus musculus (house mouse)	4
AB006971	Mus musculus Gaa1 gene for GPI anchor attachment protein, complete cds.	Mus musculus (house mouse)	4
AB006987	Homo sapiens gene for 25-hydroxyvitamin D3 1-alpha-hydroxylase, complete cds.	Homo sapiens (human)	5
AB007195	Coturnix coturnix japonica QTAP2 gene for TAP2, complete cds.	Coturnix japonica (Japanese quail)	4
AB007546	Homo sapiens gene for LECT2, complete cds.	Homo sapiens (human)	4
AB007602	Homo sapiens gene for MASP/P100, complete cds.	Homo sapiens (human)	5
AB007622	Mesocricetus auratus gene for chymase 2, complete cds.	Mesocricetus auratus (golden hamster)	4
AB007834	Rattus norvegicus gene for histamine N-methyltransferase, complete cds.	Rattus norvegicus (Norway rat)	4
AB008377	Rattus norvegicus CYP3A1 gene for cytochrome P450/6 beta B, complete cds.	Rattus norvegicus (Norway rat)	4
AB008755	Capra hircus gene for mhc class II DRA, complete cds.	Capra hircus (goat)	4
AB008822	Homo sapiens gene for osteoclastogenesis inhibitory factor, complete cds.	Homo sapiens (human)	4
AB008857	Takifugu rubripes gene for calcium2+ sensing receptor, complete cds.	Takifugu rubripes (Fugu rubripes)	5
AB008858	Takifugu rubripes Ca02.1 gene for pheromone receptor, complete cds.	Takifugu rubripes (Fugu rubripes)	5
AB008859	Takifugu rubripes Ca09 gene for pheromone receptor, complete cds.	Takifugu rubripes (Fugu rubripes)	5
AB008860	Takifugu rubripes Ca12 gene for pheromone receptor, complete cds.	Takifugu rubripes (Fugu rubripes)	4
AB008861	Takifugu rubripes Ca13 gene for pheromone receptor, complete cds.	Takifugu rubripes (Fugu rubripes)	5
AB008862	Fugu rubripes Ca15.1 gene for pheromone receptor, complete cds.	Takifugu rubripes (Fugu rubripes)	4
AB009057	Homo sapiens HERG gene, complete cds.	Homo sapiens (human)	5
AB009371	Mus musculus Tsc2 and Nthl1 genes for tuberin and homlogue of endonuclease III, complete cds.	Mus musculus (house mouse)	4
AB009689	Mus musculus LECT2, LECT2q genes complete cds.	Mus musculus (house mouse)	4
AB009692	Mus sp. gene for PIN1, complete cds.	Mus sp.	1
AB009979	Homo sapiens ORP150 gene for oxigen-regulated protein 150, complete cds.	Homo sapiens (human)	4
AB010089	Mus musculus Klotho genes for Klotho protein (membrane and secreted form), complete cds.	Mus musculus (house mouse)	3
AB010101	Oryzias latipes gene for tyrosinase precursor, complete cds.	Oryzias latipes (Japanese medaka)	4
AB010129	Mus musculus TIS gene, complete cds.	Mus musculus (house mouse)	5
AB010141	Mus musculus gene for mitsugumin29, complete cds.	Mus musculus (house mouse)	5
AB010149	Mus musculus gene for PACAP ligand precursor, complete cds.	Mus musculus (house mouse)	4
AB010151	Mus musculus gene, complete cds.	Mus musculus (house mouse)	4
AB010491	Homo sapiens NPR-A gene for natriuretic peptide A type receptor, complete cds.	Homo sapiens (human)	5
AB010559	Rattus norvegicus gene for carboxylesterase precursor, complete cds.	Rattus norvegicus (Norway rat)	5
AB010813	Homo sapiens MASP gene for mannose-binding protein associated serin protease, complete cds.	Homo sapiens (human)	4
AB011434	Gallus gallus gene for prolactin, complete cds.	Gallus gallus (chicken)	4
AB012025	Mus musculus gene for keratin 6 alpha, complete cds.	Mus musculus (house mouse)	5
AB012034	Mus musculus gene for keratin 6 beta, complete cds.	Mus musculus (house mouse)	5
AB012159	Mus musculus gene for uncoupling protein-2, complete cds.	Mus musculus (house mouse)	4
AB012161	Mus musculus gene for KF-1, complete cds.	Mus musculus (house mouse)	3
AB012717	Mus musculus DDOST gene for dolichyl-diphosphooligosaccharide-prote in glycosyltransferase, complete cds.	Mus musculus (house mouse)	4
AB012922	Homo sapiens MTA1-L1 gene, complete cds.	Homo sapiens (human)	4
AB013484	Mus musculus mSim1 gene, complete cds.	Mus musculus (house mouse)	4
AB015137	Mus musculus gene for LARC, complete cds.	Mus musculus (house mouse)	4
AB015355	Homo sapiens NRAMP2 gene for natural resistance-associated macrophage protein 2, complete cds.	Homo sapiens (human)	4
AB015744	Anguilla japonica gene for cytochrome P4501A, complete cds.	Anguilla japonica (Japanese eel)	4
AB015749	Rattus norvegicus gene for testicular cell adhesion molecule 1 (TCAM1), complete cds.	Rattus norvegicus (Norway rat)	4
AB016081	Oryzias latipes OlGC6 gene for guanylyl cyclase C, complete cds.	Oryzias latipes (Japanese medaka)	4
AB016259	Oryzias latipes gene for cardiac muscle actin, complete cds.	Oryzias latipes (Japanese medaka)	4
AB016662	Mus musculus gene for aldose reductase, complete cds.	Mus musculus (house mouse)	4
AB017030	Mus musculus gene for pancreatic trypsin, complete cds.	Mus musculus (house mouse)	5
AB017031	Mus musculus gene for TESP4, complete cds.	Mus musculus (house mouse)	5
AB017032	Mus musculus gene for pancreatic trypsin, complete cds.	Mus musculus (house mouse)	5
AB017130	Mus musculus Hex (Prh) gene, complete cds.	Mus musculus (house mouse)	4
AB017361	Mus musculus Kip/Cip gene, complete cds.	Mus musculus (house mouse)	5
AB017483	Rattus norvegicus gene for aldolase C, complete cds.	Rattus norvegicus (Norway rat)	4
AB017787	Mus musculus RhoN gene, complete cds.	Mus musculus (house mouse)	4
AB017918	Mus musculus gene for gross cystic disease fluid protein 15, complete cds.	Mus musculus (house mouse)	4
AB018003	Homo sapiens hdkk-4 gene, complete cds.	Homo sapiens (human)	4
AB018097	Rattus norvegicus LOX-1 gene for lectin-like oxidized low-density lipoprotein receptor, complete cds.	Rattus norvegicus (Norway rat)	4
AB018707	Gallus gallus SF-1/Ad4BP gene for SF-1/Ad4BP, complete cds.	Gallus gallus (chicken)	4
AB019433	Homo sapiens gene for T-cell nuclear receptor NOT (Nurr1), complete cds.	Homo sapiens (human)	4
AB019480	Homo sapiens NTRK1 gene for TRKA, complete cds.	Homo sapiens (human)	4
AB020237	Mus musculus gene for ribosomal protein L27A, complete cds.	Mus musculus (house mouse)	4
AB020315	Homo sapiens Dickkopf-1 (hdkk-1) gene, complete cds.	Homo sapiens (human)	4
AB020734	Oryzias latipes gene for polypeptide elongation factor 1 alpha, complete cds.	Oryzias latipes (Japanese medaka)	4
AB020764	Homo sapiens DRP-2 gene for dihydropyrimidinase related protein 2, complete cds.	Homo sapiens (human)	1
AB020851	Homo sapiens gene for DMBT1, complete cds.	Homo sapiens (human)	5
AB021490	Oryzias latipes gene for membrane guanylyl cyclase OlGC1, complete cds.	Oryzias latipes (Japanese medaka)	4
AB021866	Homo sapiens KIP gene, complete cds.	Homo sapiens (human)	5
AB022047	Mus musculus gene for prolyl oligopeptidase, complete cds.	Mus musculus (house mouse)	4
AB022084	Mus musculus Cctz-2 gene for chaperonin containing TCP-1 zeta-2 subunit, complete cds.	Mus musculus (house mouse)	4
AB022156	Mus musculus Cctb gene for chaperonin containing TCP-1 beta subunit, complete cds.	Mus musculus (house mouse)	4
AB022157	Mus musculus Cctd gene for chaperonin containing TCP-1 delta subunit, complete cds.	Mus musculus (house mouse)	4
AB022158	Mus musculus Ccte gene for chaperonin containing TCP-1 epsilon subunit, complete cds.	Mus musculus (house mouse)	4
AB022159	Mus musculus Cctz-1 gene for chaperonin containing TCP-1 zeta-1 subunit, complete cds.	Mus musculus (house mouse)	4
AB022160	Mus musculus Ccth gene for chaperonin containing TCP-1 eta subunit, complete cds.	Mus musculus (house mouse)	4
AB022161	Mus musculus Cctq gene for chaperonin containing TCP-1 theta subunit, complete cds.	Mus musculus (house mouse)	4
AB022280	Oryzias latipes gene for soluble guanylyl cyclase alpha subunit, complete cds.	Oryzias latipes (Japanese medaka)	4
AB022281	Oryzias latipes gene for soluble guanylyl cyclase beta subunit, complete cds.	Oryzias latipes (Japanese medaka)	4
AB022285	Mus musculus F5-2 gene, complete cds.	Mus musculus (house mouse)	4
AB022890	Rattus norvegicus PIS1 gene for phosphatidylinositol synthase, complete cds.	Rattus norvegicus (Norway rat)	5
AB023559	Mus musculus gene for type I peroxiredoxin, complete cds.	Mus musculus (house mouse)	4
AB023712	Homo sapiens lat1 gene for sodium-independent neutral amino acid transporter LAT1, complete cds.	Homo sapiens (human)	4
AB023808	Homo sapiens gene for TU3A,complete cds.	Homo sapiens (human)	3
AB024059	Homo sapiens gene for B120, complete cds.	Homo sapiens (human)	5
AB024500	Mus musculus gene for BIT, complete cds.	Mus musculus (house mouse)	5
AB024579	Homo sapiens HTP1 gene for translocation protein 1, complete cds.	Homo sapiens (human)	5
AB025283	Gallus gallus cPgA gene for pepsinogen A, complete cds.	Gallus gallus (chicken)	4
AB025284	Gallus gallus cPgC gene for pepsinogen C, complete cds.	Gallus gallus (chicken)	4
AB025335	Homo sapiens BRAG gene for BRAG, complete cds.	Homo sapiens (human)	5
AB026584	Homo sapiens gene for endothelial protein C receptor, complete cds.	Homo sapiens (human)	4
AB026670	Mus musculus Arx gene for Arx homeodomain protein, complete cds.	Mus musculus (house mouse)	2
AB026832	Fugu rubripes gene for antithrombin III, complete cds.	Takifugu rubripes (Fugu rubripes)	5
AB027516	Mus musculus AQP 7 gene, complete cds.	Mus musculus (house mouse)	4
AB028894	Mus musculus Rps11, U35 genes for ribosomal protein S11 and U35 snoRNA, complete cds and sequence.	Mus musculus (house mouse)	4
AB029487	Mus musculus gene for arylsulfotransferase ST1A4, complete cds.	Mus musculus (house mouse)	4
AB029520	Mus musculus Mea2/Golga3 gene, male enhanced antigen 2/golgi autoantigen, golgin subfamily a, 3 and alternative splicing, complete cds.	Mus musculus (house mouse)	4
AB029885	Homo sapiens gene for choline/ethanolamine kinase, complete cds.	Homo sapiens (human)	5
AB030002	Sus scrofa SGRF gene, complete cds.	Sus scrofa (pig)	4
AB030238	Rattus norvegicus gene for hepatocarcinogenesis-related transcription factor (HTF), complete cds.	Rattus norvegicus (Norway rat)	4
AB030303	Mus musculus preproVIC gene for prepro vasoactive intestinal contractor, complete cds.	Mus musculus (house mouse)	5
AB030308	Mus musculus Pig-n gene for phosphatidylinositolglycan class N, complete cds.	Mus musculus (house mouse)	4
AB030446	Cyprinus carpio caMASPa and MRPa genes for mannose-binding lectin-associated serine protease (MASP) and MASP-related protein, complete cds.	Cyprinus carpio (common carp)	4
AB030447	Cyprinus carpio MRPb and MASPb genes for mannose-binding lectin-associated serine protease (MASP) and MASP-related protein, complete cds.	Cyprinus carpio (common carp)	4
AB030616	Mus musculus Chetk-alpha gene for choline/ethanolamine kinase-alpha and alternative splicing, complete cds.	Mus musculus (house mouse)	4
AB030643	Mus musculus GPx4 genes for mitochondrial, non-mitochondrial and nuclear phospholipid hydroperoxide glutathione peroxidase, complete cds.	Mus musculus (house mouse)	4
AB031033	Gallus gallus gene for zona pellucida C protein, complete cds.	Gallus gallus (chicken)	4
AB031082	Mus musculus MK gene for TRAIL receptor2 KILLER/DR5 homologue, complete cds.	Mus musculus (house mouse)	4
AB031527	Homo sapiens SLC7A7 gene for y+L amino acid transporter-1, complete cds.	Homo sapiens (human)	1
AB032055	Mus musculus CRAD-2 gene for cis-retinol/androgen dehydrogenase type 2, complete cds.	Mus musculus (house mouse)	4
AB032373	Mus musculus gene for Tbr2, complete cds.	Mus musculus (house mouse)	4
AB032402	Mus musculus BSP gene for brain serine protease, complete cds.	Mus musculus (house mouse)	4
AB032798	Gallus gallus genes for ribosomal protein S11 and U35 small nucleolar RNAs, complete cds and complete sequences.	Gallus gallus (chicken)	4
AB033212	Oryzias latipes Orla-DAB gene for MHC class II antigen, complete cds.	Oryzias latipes (Japanese medaka)	5
AB033491	Oryzias latipes gene for estrogen receptor, complete cds.	Oryzias latipes (Japanese medaka)	4
AB034990	Homo sapiens HERPUD1 gene for stress protein Herp, complete cds.	Homo sapiens (human)	4
AB035205	Mus musculus gene for Reg III delta, complete cds.	Mus musculus (house mouse)	4
AB035264	Mus musculus gene for cyclin G2, complete cds.	Mus musculus (house mouse)	5
AB035524	Mus musculus CYTOHESIN-1 gene for cytohesin-1, complete cds.	Mus musculus (house mouse)	5
AB036423	Mus musculus iba1 gene for ionized calcium binding adapter molecule 1, complete cds.	Mus musculus (house mouse)	4
AB036741	Mus musculus gene for TIAP, complete cds.	Mus musculus (house mouse)	4
AB037219	Laticauda semifasciata pla2 gene for phospholipase A2, complete cds.	Laticauda semifasciata (broad-banded blue sea krait)	4
AB037362	Mus musculus Acatn gene for acetyl-CoA transporter, complete cds.	Mus musculus (house mouse)	4
AB037593	Gallus gallus OAS*A gene for 2',5'-oligo adenylate synthetase A, complete cds.	Gallus gallus (chicken)	5
AB037650	Mus musculus xCT gene, complete cds.	Mus musculus (house mouse)	4
AB037964	Mus musculus gene for calretinin, complete cds.	Mus musculus (house mouse)	4
AB037998	Homo sapiens XPV gene for DNA polymerase eta, complete cds.	Homo sapiens (human)	4
AB038208	Homo sapiens HSPDE1A gene for calmodulin-dependent phosphodiesterase, complete cds, spliced variants.	Homo sapiens (human)	4
AB038376	Mus musculus srf gene for serum response factor, complete cds.	Mus musculus (house mouse)	4
AB038690	Pan troglodytes AHSG gene for alpha2-HS glycoprotein, complete cds.	Pan troglodytes (chimpanzee)	4
AB039353	Homo sapiens MTABC3 gene for mitochondrial ABC transporter 3, complete cds.	Homo sapiens (human)	1
AB039666	Anguilla japonica H-FABP gene for heart fatty acid binding protein, complete cds.	Anguilla japonica (Japanese eel)	4
AB039724	Mus musculus mta1 gene for metastasis-associated protein MTA1, complete cds.	Mus musculus (house mouse)	4
AB040130	Homo sapiens LGALS9 gene for galectin-9, complete cds.	Homo sapiens (human)	5
AB040430	Homo sapiens AID gene for activation-induced cytidine deaminase, complete cds.	Homo sapiens (human)	5
AB040449	Paralichthys olivaceus gene for tumor necrosis factor, complete cds.	Paralichthys olivaceus (bastard halibut)	4
AB040459	Mus musculus MAIL gene for molecule possessing ankyrin-repeats induced by lipopolysaccharide, complete cds.	Mus musculus (house mouse)	4
AB040847	Mus musculus TBP1/PSMC3 gene for proteasomal ATPase, complete cds.	Mus musculus (house mouse)	1
AB040859	Mus musculus TBP7/PSMC4 gene for proteasomal ATPase, complete cds.	Mus musculus (house mouse)	1
AB041645	Mus musculus gene for ESP-1, complete cds.	Mus musculus (house mouse)	4
AB041740	Gallus gallus genes for ST2L, ST2LV, ST2, complete cds.	Gallus gallus (chicken)	5
AB041832	Homo sapiens gene for PQBP-1, PQBP-1a, PQBP-1b/c, PQBP1-1d, complete cds.	Homo sapiens (human)	4
AB041935	Sus scrofa Il-2 gene for interleukin 2 precursor, complete cds.	Sus scrofa (pig)	4
AB042295	Danio rerio Zpeg1 gene for alpha/beta hydroxylase, complete cds.	Danio rerio (zebrafish)	5
AB042402	Mus musculus GNB3 gene for GTP-binding protein beta3 subunit, complete cds.	Mus musculus (house mouse)	4
AB042845	Mus musculus GNB1 gene for G protein beta1 subunit, complete cds.	Mus musculus (house mouse)	5
AB042975	Sus scrofa CYP51 gene for lanosterol 14 alpha-demethylase, complete cds.	Sus scrofa (pig)	4
AB043785	Mus musculus AT3 gene for antithrombin, complete cds.	Mus musculus (house mouse)	4
AB044335	Mus musculus gene for cell adhesion molecule TCAM-1, complete cds.	Mus musculus (house mouse)	5
AB044947	Homo sapiens gene for NDRG4-B, NDRG4-Bvar, NDRG4-H, complete cds.	Homo sapiens (human)	4
AB045007	Mus musculus GNB2 gene for guanine nucleotide binding protein beta2 subunit, complete cds.	Mus musculus (house mouse)	4
AB047517	Seriola quinqueradiata gene for zinc finger protein YGHLC3HC4, complete cds.	Seriola quinqueradiata (Japanese amberjack)	4
AB047787	Mus musculus MTf gene for membrane-bound transferrin-like protein, complete cds.	Mus musculus (house mouse)	4
AB047816	Homo sapiens Soggy gene for Soggy, complete cds.	Homo sapiens (human)	5
AB047819	Homo sapiens GCMa/GCM1 gene for chorion-specific transcription factor GCMa, complete cds.	Homo sapiens (human)	4
AB047823	Homo sapiens OSGEP gene for O-sialoglycoprotein endopeptidase, complete cds.	Homo sapiens (human)	5
AB048789	Cyprinus carpio nkef gene for natural killer enhancing factor, complete cds.	Cyprinus carpio (common carp)	5
AB049057	Homo sapiens BRAL1 gene for brain link protein-1, complete cds.	Homo sapiens (human)	5
AB050009	Gallus gallus genes for Surf5b, Surf5, ribosomal protein L7a, Surf1, Surf2, complete cds.	Gallus gallus (chicken)	4
AB050099	Mus musculus mcsp gene for colon SVA-like protein, complete cds.	Mus musculus (house mouse)	4
AB050100	Rattus norvegicus rcsp gene for colon SVA-like protein, complete cds.	Rattus norvegicus (Norway rat)	4
AB050104	Mus musculus gene for bHLH factor Hes7, complete cds.	Mus musculus (house mouse)	4
AB050589	Paralichthys olivaceus gene for c-type lysozyme, complete cds.	Paralichthys olivaceus (bastard halibut)	4
AB050591	Paralichthys olivaceus gene for goose-type lysozyme, complete cds.	Paralichthys olivaceus (bastard halibut)	5
AB051201	Mus musculus gene for soggy, complete cds.	Mus musculus (house mouse)	4
AB052163	Bos taurus gene for alpha lactalbumin, complete cds, strain:Jersey.	Bos taurus (cattle)	4
AB052164	Bos taurus gene for alpha lactalbumin, complete cds, strain:Hereford.	Bos taurus (cattle)	4
AB052165	Bos taurus gene for alpha lactalbumin, complete cds, strain:Angus.	Bos taurus (cattle)	4
AB052166	Bos taurus gene for alpha lactalbumin, complete cds, strain:Holstein.	Bos taurus (cattle)	4
AB052167	Bos taurus gene for alpah lactalbumin, complete cds, strain:Japanese black.	Bos taurus (cattle)	4
AB052168	Ovis aries gene for alpha lactalbumin, complete cds, strain:Corriedale.	Ovis aries (sheep)	4
AB052617	Mus musculus mSLP-M gene for SVA-like protein, complete cds.	Mus musculus (house mouse)	4
AB052618	Rattus norvegicus rSLP-M gene for SVA-like protein, complete cds.	Rattus norvegicus (Norway rat)	3
AB052624	Homo sapiens aqpap gene for aquaporin adipose, complete cds.	Homo sapiens (human)	4
AB052740	Homo sapiens hKF-1 gene for KF-1 protein, complete cds.	Homo sapiens (human)	3
AB052799	Homo sapiens gene for CD19, complete cds.	Homo sapiens (human)	4
AB052827	Mus musculus TRAD/RAD51L3 genes for alternative splicing products, complete cds.	Mus musculus (house mouse)	3
AB052890	Mus musculus TNNT2 gene for cardiac troponin T, complete cds.	Mus musculus (house mouse)	4
AB052905	Canis familiaris gene for 21-hydroxylase, complete cds.	Canis lupus familiaris (dog)	5
AB052913	Mus musculus gene for AMY-1, complete cds.	Mus musculus (house mouse)	4
AB052935	Gallus gallus chB1 gene, complete cds.	Gallus gallus (chicken)	4
AB052946	Homo sapiens gene for SREC, complete cds.	Homo sapiens (human)	4
AB054063	Pagrus major lpl gene for lipoprotein lipase, complete cds.	Pagrus major (red seabream)	4
AB054068	Paralichthys olivaceus gene for CD3, complete cds.	Paralichthys olivaceus (bastard halibut)	5
AB054293	Oryzias latipes gene for membrane guanylyl cyclase OlGC7, complete cds.	Oryzias latipes (Japanese medaka)	4
AB054294	Oryzias latipes OlGC2 gene for membrane guanylyl cyclase OlGC2, complete cds.	Oryzias latipes (Japanese medaka)	4
AB054536	Pan troglodytes LTB, TNF alpha, LTA, IKBL, ATP6G, BAT1, Patr-MIC and Patr-B genes, complete cds.	Pan troglodytes (chimpanzee)	3
AB054577	Mus musculus gene for bHLH-PAS transcription facor NXF, complete cds.	Mus musculus (house mouse)	4
AB054814	Oryzias latipes gene for membrane guanylyl cyclase OlGC8, complete cds.	Oryzias latipes (Japanese medaka)	4
AB055708	Mus musculus t1r3 gene for putative taste receptor, complete cds.	Mus musculus (house mouse)	4
AB055898	Mus musculus MMHRG gene for histidine-rich glycoprotein, complete cds.	Mus musculus (house mouse)	4
AB056160	Homo sapiens hsMAD2 gene, complete cds.	Homo sapiens (human)	4
AB056860	Homo sapiens HLA-B*510111 gene for HLA class I antigen, complete cds.	Homo sapiens (human)	4
AB056861	Homo sapiens HLA-B*510112 gene for HLA class 1 antigen, complete cds.	Homo sapiens (human)	4
AB056862	Homo sapiens HLA-B*510113 gene for HLA class 1 antigen, complete cds.	Homo sapiens (human)	4
AB056863	Homo sapiens HLA-B*510114 gene for HLA class 1 antigen, complete cds.	Homo sapiens (human)	4
AB056864	Homo sapiens HLA-B*510115 gene for HLA class 1 antigen, complete cds.	Homo sapiens (human)	4
AB056865	Homo sapiens HLA-B*510116 gene for HLA class 1 antigen, complete cds.	Homo sapiens (human)	4
AB057422	Mus musculus gene for tesmin, complete cds, strain:129.	Mus musculus (house mouse)	4
AB057646	Homo sapiens SC5D gene for sterol C5 desaturase, complete cds.	Homo sapiens (human)	1
AB057676	Oryzias latipes GnRH-R2 gene for gonadotropin-releasing hormone receptor 2, complete cds.	Oryzias latipes (Japanese medaka)	3
AB059414	Mus musculus gene for TESP5, complete cds.	Mus musculus (house mouse)	5
AB060078	Mus musculus gene for ghrelin, complete cds.	Mus musculus (house mouse)	4
AB062107	Mus musculus C6st gene for chondroitin 6-sulfotransferase, complete cds.	Mus musculus (house mouse)	2
AB062169	Takifugu rubripes FrGCS-alpha1 gene for soluble guanylyl cyclase alpha1 subunit, complete cds.	Takifugu rubripes (Fugu rubripes)	4
AB062170	Takifugu rubripes FrGCS-beta1 gene for soluble guanylyl cyclase beta1 subunit, complete cds.	Takifugu rubripes (Fugu rubripes)	5
AB062439	Laticauda semifasciata pla2 gene for phospholipase A2, complete cds, clone:LsPLA2GL1-1.	Laticauda semifasciata (broad-banded blue sea krait)	4
AB062440	Laticauda semifasciata pla2 gene for phospholipase A2, complete cds, clone:LsPLA2GL5-1.	Laticauda semifasciata (broad-banded blue sea krait)	4
AB062441	Laticauda laticaudata pla2 gene for phospholipase A2, complete cds, clone:LlPLA2PC10.	Laticauda laticaudata (blue-ringed sea krait)	4
AB062442	Laticauda laticaudata pla2 gene for phospholipase A2, complete cds, clone:LlPLA2PC14.	Laticauda laticaudata (blue-ringed sea krait)	4
AB062443	Laticauda laticaudata pla2 gene for phospholipase A2, complete cds, clone:LlPLA2PC16.	Laticauda laticaudata (blue-ringed sea krait)	4
AB062444	Laticauda laticaudata pla2 gene for phospholipase A2, complete cds, clone:LlPLA2PC17.	Laticauda laticaudata (blue-ringed sea krait)	4
AB062445	Laticauda colubrina pla2 gene for phospholipase A2, complete cds, clone:LcPLA2PC1.	Laticauda colubrina (yellow-lipped sea krait)	4
AB062446	Laticauda colubrina pla2 gene for phospholipase A2, complete cds, clone:LcPLA2PC9.	Laticauda colubrina (yellow-lipped sea krait)	4
AB062447	Laticauda colubrina pla2 gene for phospholipase A2, complete cds, clone:LcPLA2PC17.	Laticauda colubrina (yellow-lipped sea krait)	4
AB062448	Laticauda colubrina pla2 gene for phospholipase A2, complete cds, clone:LcPLA2PC20.	Laticauda colubrina (yellow-lipped sea krait)	4
AB062458	Pan troglodytes F9 gene for coagulation factor XI, complete cds.	Pan troglodytes (chimpanzee)	4
AB062459	Pan troglodytes F9 gene for coagulation factor XI, complete cds.	Pan troglodytes (chimpanzee)	4
AB062512	Gallus gallus gene for B29/Ig-b, complete cds.	Gallus gallus (chicken)	5
AB066244	Mus musculus Col11a1 genes for a1(XI) collagen, complete cds.	Mus musculus (house mouse)	2
AB071602	Danio rerio gene for lipocalin-type prostaglandin D synthase-like protein, complete cds.	Danio rerio (zebrafish)	5
AB072411	Danio rerio gene for tbx24 protein, complete cds.	Danio rerio (zebrafish)	5
AB073378	Oryzias latipes PSMB9, ABCB3 genes, complete cds.	Oryzias latipes (Japanese medaka)	4
AB073985	Seriola quinqueradiata MAKORIN1 gene for gene encoding protein featuring ring-finger, complete cds.	Seriola quinqueradiata (Japanese amberjack)	5
AB074142	Triakis scyllium IL-1 gene for interleukin-1beta, complete cds.	Triakis scyllium	5
AB074359	Papio hamadryas Uox gene for urate oxidase, complete cds.	Papio hamadryas (hamadryas baboon)	1
AB074367	Macaca mulatta Uox gene for urate oxidase, complete cds.	Macaca mulatta (rhesus monkey)	1
AB074375	Macaca fascicularis Uox gene for urate oxidase, complete cds.	Macaca fascicularis (crab-eating macaque)	1
AB074499	Oryzias latipes FLJ20038, mdGnRH genes for a hypothetical protein FLJ20038, medaka-type gonadotropin-releasing hormone, complete cds.	Oryzias latipes (Japanese medaka)	3
AB075005	Rattus norvegicus gene, complete cds.	Rattus norvegicus (Norway rat)	4
AB075928	Danio rerio CNR family (zCNRv1, zCNRv2, zCNRv3, zCNRv4, zCNRv5, zCNRv6, zCNRv7, zCNRv8, zCNRv9, zCNRv10, zCNRv11,zCNRv12, zCNRc) genes, complete cds.	Danio rerio (zebrafish)	3
AB076257	Mus musculus arpp gene for skeletal muscle ankyrin-repeat protein, complete cds.	Mus musculus (house mouse)	5
AB076374	Gallus gallus IGJ gene for immunoglobulin J chain, complete cds.	Gallus gallus (chicken)	4
AB076581	Homo sapiens gene for BAZF, complete cds.	Homo sapiens (human)	4
AB077757	Oryzias latipes gene for transcription factor SOX9, complete cds, sox9 longer form, mRNA sequence.	Oryzias latipes (Japanese medaka)	3
AB077952	Gallus gallus L-PGDS gene for lipocalin-type prostaglandin D synthase, complete cds.	Gallus gallus (chicken)	5
AB078333	Gallus gallus sTnT gene for slow skeletal muscle troponin T, complete cds.	Gallus gallus (chicken)	4
AB078346	Laticauda semifasciata pla2 gene for phospholipase A2, complete cds.	Laticauda semifasciata (broad-banded blue sea krait)	4
AB078739	Rattus norvegicus gene for epiregulin, complete cds.	Rattus norvegicus (Norway rat)	4
AB078877	Carassius auratus langsdorfi gene for tyrosine kinase Wee1, complete cds, clone:3n-g(u7l8)-I type.	Carassius auratus langsdorfii	5
AB078878	Carassius auratus langsdorfi gene for tyrosine kinase Wee1, complete cds, clone:3n-g(u7l8)-II type.	Carassius auratus langsdorfii	5
AB080121	Mus musculus NaPi-IIc gene for type IIc Na/Pi cotransporter, complete cds.	Mus musculus (house mouse)	1
AB080603	Pan troglodytes DRD2 gene for dopamine receptor D2, complete cds.	Pan troglodytes (chimpanzee)	1
AB080913	Homo sapiens gene for Fc-epsilon receptor I beta-chain, complete cds.	Homo sapiens (human)	4
AB081260	Aotus lemurinus griseimembra LWS/MWS-14X gene for red-green sensitive cone visual pigment, complete cds.	Aotus lemurinus griseimembra	5
AB081266	Aotus lemurinus griseimembra LWS/MWS-14Y gene for red-green sensitive cone visual pigment, complete cds.	Aotus lemurinus griseimembra	5
AB081272	Aotus azarai boliviensis LWS/MWS-29X gene for red-green sensitive cone visual pigment, complete cds.	Aotus azarai boliviensis	5
AB081289	Coturnix japonica gaa1 gene for acid alpha-glucosidase, complete cds.	Coturnix japonica (Japanese quail)	4
AB081290	Coturnix japonica gaa2 gene for acid alpha-glucosidase, complete cds.	Coturnix japonica (Japanese quail)	5
AB083037	Homo sapiens C1R gene for complement component 1, r subcomponent, complete cds.	Homo sapiens (human)	4
AB083124	Mus musculus mMAN2B2 gene for homologue of the porcine 135kDa a-D-mannosidase, complete cds.	Mus musculus (house mouse)	4
AB084949	Mus musculus Stx-7 gene for syntaxin-7, complete cds.	Mus musculus (house mouse)	4
AB085675	Mus musculus Ph-20 gene for PH-20, complete cds.	Mus musculus (house mouse)	3
AB086124	Cebus apella pvr gene for poliovirus receptor, complete cds.	Cebus apella (brown capuchin)	5
AB086132	Lemur catta pvr gene for poliovirus receptor, complete cds.	Lemur catta (Ring-tailed lemur)	5
AB086138	Oryctolagus cuniculus pvr gene for poliovirus receptor, complete cds.	Oryctolagus cuniculus (rabbit)	5
AB086232	Mus musculus genes for BMAL1b', BMAL1b, BMAL1g, complete cds.	Mus musculus (house mouse)	4
AB086633	Mus musculus gene for polyA polymerase, complete cds.	Mus musculus (house mouse)	4
AB086844	Seriola quinqueradiata GHL2 gene for ring finger protein MAKORIN2, complete cds.	Seriola quinqueradiata (Japanese amberjack)	4
AB087254	Mus musculus Tomm34a, Tomm34b gene for translocase of outer mitochondrial membrane 34a, translocase of outer mitochondrial membrane 34b, complete cds.	Mus musculus (house mouse)	4
AB087803	Danio rerio LWS-1 gene for red sensitive cone opsin, complete cds.	Danio rerio (zebrafish)	4
AB087804	Danio rerio LWS-2 gene for red sensitive cone opsin, complete cds.	Danio rerio (zebrafish)	5
AB087805	Danio rerio RH2-1 gene for green sensitive cone opsin, complete cds.	Danio rerio (zebrafish)	5
AB087806	Danio rerio RH2-2 gene for green sensitive cone opsin, complete cds.	Danio rerio (zebrafish)	4
AB087807	Danio rerio RH2-3 gene for green sensitive cone opsin, complete cds.	Danio rerio (zebrafish)	5
AB087808	Danio rerio RH2-4 gene for green sensitive cone opsin, complete cds.	Danio rerio (zebrafish)	5
AB087809	Danio rerio SWS2 gene for blue sensitive cone opsin, complete cds.	Danio rerio (zebrafish)	4
AB087810	Danio rerio SWS1 gene for ultraviolet sensitive cone opsin, complete cds.	Danio rerio (zebrafish)	5
AB088068	Danio rerio ntl gene for no tail, complete cds.	Danio rerio (zebrafish)	5
AB092341	Gallus gallus germline DNA, T cell receptor beta chain D-J-C region.	Gallus gallus (chicken)	4
AB094510	Oryzias latipes PTPa and cGnRH-II genes for protein tyrosine phosphatase a, chicken-II-type gonadotropin-releasing hormone, complete cds.	Oryzias latipes (Japanese medaka)	3
AB094511	Oryzias latipes PTPe and sGnRH genes for protein tyrosine phosphatase e, salmon-type gonadotropin-releasing hormone, complete cds.	Oryzias latipes (Japanese medaka)	3
AB094629	Mus musculus iba2 gene for ionized calcium binding adapter molecule 2, complete cds.	Mus musculus (house mouse)	4
AB095445	Mus musculus gene for VWF-cleaving protease Adamts-13, complete cds.	Mus musculus (house mouse)	4
AB096137	Rattus norvegicus SHARP-2 gene for enhancer of split- and hairy-related protein-2, complete cds.	Rattus norvegicus (Norway rat)	4
AB096267	Takifugu rubripes IL-12 p35 gene for interleukin-12 p35, complete cds.	Takifugu rubripes (Fugu rubripes)	5
AB096268	Takifugu rubripes IL-12 p40 gene for interleukin-12 p40, complete cds.	Takifugu rubripes (Fugu rubripes)	5
AB096706	Rattus norvegicus bteb2 gene for basic transcription element binding protein BTEB2, complete cds.	Rattus norvegicus (Norway rat)	3
AB098478	Oryctolagus cuniculus PIP gene for prolactin inducible protein, complete cds.	Oryctolagus cuniculus (rabbit)	4
AB098479	Cavia porcellus PIP gene for prolactin inducible protein, complete cds.	Cavia porcellus (domestic guinea pig)	4
AB098480	Bos taurus PIP gene for prolactin inducible protein, complete cds.	Bos taurus (cattle)	4
AB098481	Macaca fuscata PIP gene for prolactin inducible protein, complete cds.	Macaca fuscata (Japanese macaque)	4
AB098482	Pan troglodytes PIP gene for prolactin inducible protein, complete cds.	Pan troglodytes (chimpanzee)	4
AB100363	Tamias sibiricus CM55-ML gene for alpha1-antitrypsin-like protein, complete cds.	Tamias sibiricus (Siberian chipmunk)	4
AB100364	Tamias sibiricus CM55-MM gene for alpha1-antitrypsin-like protein, complete cds.	Tamias sibiricus (Siberian chipmunk)	4
AB100365	Tamias sibiricus CM55-MS gene for alpha1-antitrypsin-like protein, complete cds.	Tamias sibiricus (Siberian chipmunk)	4
AB100839	Oncorhynchus mykiss ghrelin gene, complete cds.	Oncorhynchus mykiss (rainbow trout)	4
AB101297	Mus musculus MOVO genes for MOVO-A zinc finger protein, MOVO-C zinc finger protein, MOVO-B zinc finger protein, complete cds.	Mus musculus (house mouse)	3
AB101575	Homo sapiens NPRC gene for natriuretic peptide receptor C, complete cds.	Homo sapiens (human)	5
AB104860	Oreochromis niloticus gene for preproghrelin, complete cds.	Oreochromis niloticus (Nile tilapia)	4
AB104861	Oreochromis niloticus GnRH1 gene for seabream-type gonadotropin-releasing hormone precursor, complete cds.	Oreochromis niloticus (Nile tilapia)	3
AB104862	Oreochromis niloticus GnRH2 gene for chicken-II-type gonadotropin-releasing hormone precursor, complete cds.	Oreochromis niloticus (Nile tilapia)	3
AB104863	Oreochromis niloticus GnRH3 gene for salmon-type gonadotropin-releasing hormone precursor, complete cds.	Oreochromis niloticus (Nile tilapia)	3
AB105071	Rattus norvegicus CAR gene for nuclear receptor, complete cds.	Rattus norvegicus (Norway rat)	5
AB106359	Engraulis japonicus catL gene for cathepsin L, complete cds.	Engraulis japonicus (Japanese anchovy)	4
AB106555	Sus scrofa IL-16 gene for interleukin 16, complete cds.	Sus scrofa (pig)	4
AB109395	Paralichthys olivaceus tlr2 gene for toll-like receptor 2, complete cds.	Paralichthys olivaceus (bastard halibut)	4
AB109466	Oryzias latipes OlGCS-alpha2 gene for soluble guanylyl cyclase alpha2 subunit, complete cds.	Oryzias latipes (Japanese medaka)	4
AB110465	Coturnix japonica CojaII-01HL gene for major histocompatibility complex, class II, B, complete cds.	Coturnix japonica (Japanese quail)	4
AB110466	Coturnix japonica CojaII-02HL gene for major histocompatibility complex, class II, B, complete cds.	Coturnix japonica (Japanese quail)	4
AB110467	Coturnix japonica CojaII-03HL gene for major histocompatibility complex, class II, B, complete cds.	Coturnix japonica (Japanese quail)	5
AB110696	Oryzias latipes OlGC4 gene for guanylyl cyclase, exon 1-19, complete cds.	Oryzias latipes (Japanese medaka)	4
AB110697	Oryzias latipes OlGC5 gene for guanylyl cyclase, exon 1-19, complete cds.	Oryzias latipes (Japanese medaka)	4
AB110698	Oryzias latipes OlGC-R2 gene for guanylyl cyclase, exon 1-25, complete cds.	Oryzias latipes (Japanese medaka)	4
AB111464	Eulemur fulvus SWS gene for blue sensitive cone opsin, complete cds.	Eulemur fulvus (brown lemur)	5
AB111920	Oryzias latipes gene, complete cds.	Oryzias latipes (Japanese medaka)	4
AB112592	Otolemur crassicaudatus RH1 gene for rod visual pigment, complete cds.	Otolemur crassicaudatus (thick-tailed bush baby)	5
AB113202	Aotus trivirgatus Aotr-G2 gene for MHC class I antigen, complete cds.	Aotus trivirgatus (douroucouli)	5
AB113203	Aotus trivirgatus Aotr-F gene for MHC class I antigen, complete cds.	Aotus trivirgatus (douroucouli)	4
AB113204	Aotus trivirgatus Aotr-B1 gene for MHC class I antigen, complete cds.	Aotus trivirgatus (douroucouli)	4
AB113205	Aotus trivirgatus Aotr-B2 gene for MHC class I antigen, complete cds.	Aotus trivirgatus (douroucouli)	5
AB117523	Paralichthys olivaceus JFCCL4 gene for CC chemokine, complete cds.	Paralichthys olivaceus (bastard halibut)	4
AB118099	Oncorhynchus mykiss gene for interleukin-10, complete cds.	Oncorhynchus mykiss (rainbow trout)	5
AB118237	Rattus norvegicus rGGPS1 gene for geranylgeranyl diphosphate synthase1, complete cds, alternative splicing.	Rattus norvegicus (Norway rat)	3
AB119283	Homo sapiens FSTL1 gene for follistatin-related protein, complete cds.	Homo sapiens (human)	4
AB119993	Anas platyrhynchos gene for MHC class I signal peptide, complete cds.	Anas platyrhynchos	5
AB124586	Pan troglodytes RBP4 gene for retinol binding protein4, complete cds.	Pan troglodytes (chimpanzee)	3
AB126869	Danio rerio INF-g gene for interferon gamma, complete cds.	Danio rerio (zebrafish)	4
AB128833	Macaca mulatta Mamu-A1 gene for major histocompatibility complex, class I, A, complete cds.	Macaca mulatta (rhesus monkey)	5
AB128834	Macaca mulatta Mamu-A2 gene for major histocompatibility complex, class I, A, complete cds.	Macaca mulatta (rhesus monkey)	5
AB128835	Macaca mulatta Mamu-AG1 gene for major histocompatibility complex, class I, AG, complete cds.	Macaca mulatta (rhesus monkey)	5
AB128836	Macaca mulatta Mamu-AG2 gene for major histocompatibility complex, class I, AG, complete cds.	Macaca mulatta (rhesus monkey)	5
AB128837	Macaca mulatta Mamu-AG3 gene for major histocompatibility complex, class I, AG, complete cds.	Macaca mulatta (rhesus monkey)	5
AB128838	Macaca mulatta Mamu-AG4 gene for major histocompatibility complex, class I, AG, complete cds.	Macaca mulatta (rhesus monkey)	5
AB128839	Macaca mulatta Mamu-AG5 gene for major histocompatibility complex, class I, AG, complete cds.	Macaca mulatta (rhesus monkey)	5
AB128840	Macaca mulatta Mamu-E gene for major histocompatibility complex, class I, E, complete cds.	Macaca mulatta (rhesus monkey)	5
AB128841	Macaca mulatta Mamu-F gene for major histocompatibility complex, class I, F, complete cds.	Macaca mulatta (rhesus monkey)	5
AB128843	Macaca mulatta Mamu-B2 gene for major histocompatibility complex, class I, B, complete cds.	Macaca mulatta (rhesus monkey)	5
AB128844	Macaca mulatta Mamu-B3 gene for major histocompatibility complex, class I, B, complete cds.	Macaca mulatta (rhesus monkey)	5
AB128845	Macaca mulatta Mamu-B4 gene for major histocompatibility complex, class I, B, complete cds.	Macaca mulatta (rhesus monkey)	5
AB128846	Macaca mulatta Mamu-B5 gene for major histocompatibility complex, class I, B, complete cds.	Macaca mulatta (rhesus monkey)	5
AB128848	Macaca mulatta Mamu-B7 gene for major histocompatibility complex, class I, B, complete cds.	Macaca mulatta (rhesus monkey)	5
AB128849	Macaca mulatta Mamu-B8 gene for major histocompatibility complex, class I, B, complete cds.	Macaca mulatta (rhesus monkey)	5
AB128852	Macaca mulatta Mamu-B11 gene for major histocompatibility complex, class I, B, complete cds.	Macaca mulatta (rhesus monkey)	5
AB128853	Macaca mulatta Mamu-B12 gene for major histocompatibility complex, class I, B, complete cds.	Macaca mulatta (rhesus monkey)	5
AB128854	Macaca mulatta Mamu-B13 gene for major histocompatibility complex, class I, B, complete cds.	Macaca mulatta (rhesus monkey)	5
AB128855	Macaca mulatta Mamu-B14 gene for major histocompatibility complex, class I, B, complete cds.	Macaca mulatta (rhesus monkey)	5
AB128856	Macaca mulatta Mamu-B15 gene for major histocompatibility complex, class I, B, complete cds.	Macaca mulatta (rhesus monkey)	5
AB128858	Macaca mulatta Mamu-B17 gene for major histocompatibility complex, class I, B, complete cds.	Macaca mulatta (rhesus monkey)	5
AB128859	Macaca mulatta Mamu-B18 gene for major histocompatibility complex, class I, B, complete cds.	Macaca mulatta (rhesus monkey)	5
AB128860	Macaca mulatta Mamu-B19 gene for major histocompatibility complex, class I, B, complete cds.	Macaca mulatta (rhesus monkey)	5
AB158414	Pagrus major gstA2 gene for glutathione S-transferase, complete cds.	Pagrus major (red seabream)	3
AB158415	Pagrus major gstR1 gene for glutathione S-transferase, complete cds.	Pagrus major (red seabream)	4
AB158574	Mus musculus CD101 gene for EWI immunoglobulin subfamily member EWI-101, complete cds, strain:NOD/Shi.	Mus musculus (house mouse)	5
AB158583	Mus musculus CD101 gene for EWI immunoglobulin subfamily member EWI-101, complete cds, strain:NSY/Shi.	Mus musculus (house mouse)	5
AB158592	Mus musculus CD101 gene for EWI immunoglobulin subfamily member EWI-101, complete cds, strain:IIS/Shi.	Mus musculus (house mouse)	5
AB158601	Mus musculus CD101 gene for EWI immunoglobulin subfamily member EWI-101, complete cds, strain:NON/Shi.	Mus musculus (house mouse)	5
AB158611	Anas platyrhynchos PRL gene for prolactin, complete cds.	Anas platyrhynchos	5
AB158617	Gallus gallus ghre gene for ghrelin, complete cds.	Gallus gallus (chicken)	4
AB158760	Anas platyrhynchos GH gene for growth hormone, complete cds.	Anas platyrhynchos	5
AB159676	Gallus gallus gene for chB1-related, complete cds.	Gallus gallus (chicken)	5
AB161039	Homo sapiens gene for REG III, complete cds.	Homo sapiens (human)	4
AB162656	Macaca fascicularis gene for hypothetical protein P117, complete cds.	Macaca fascicularis (crab-eating macaque)	4
AB166834	Mus musculus Fcgr1 gene for IgG high affinity Fc receptor, complete cds, strain:NOD/Shi.	Mus musculus (house mouse)	5
AB166840	Mus musculus Fcgr1 gene for IgG high affinity Fc receptor, complete cds, strain:IIS/Shi.	Mus musculus (house mouse)	5
AB167391	Homo sapiens P117 gene for hypothetical protein P117, complete cds.	Homo sapiens (human)	4
AB174766	Triakis scyllium MIP3 gene for macrophage inflammatory protein-3 alpha, complete cds.	Triakis scyllium	4
AB174767	Triakis scyllium gene for CC chemokine, complete cds.	Triakis scyllium	4
AB174768	Triakis scyllium MIP3 gene for macrophage inflammatory protein-3 alpha, complete cds.	Triakis scyllium	4
AB174781	Homo sapiens HLA-B gene for MHC class I antigen, complete cds.	Homo sapiens (human)	5
AB178902	Takifugu rubripes IL-6 gene for interleukin-6, complete cds.	Takifugu rubripes (Fugu rubripes)	5
AB180952	Homo sapiens CD72 gene for CD72 antigen, complete cds, SNP-1 in promoter.	Homo sapiens (human)	4
AB180953	Homo sapiens CD72 gene for CD72 antigen, complete cds, SNP-2 in promoter.	Homo sapiens (human)	4
AB180954	Homo sapiens CD72 gene for CD72 antigen, complete cds, SNP-3 in promoter.	Homo sapiens (human)	4
AB180955	Homo sapiens CD72 gene for CD72 antigen, complete cds, SNP in exon 2.	Homo sapiens (human)	4
AB180956	Homo sapiens CD72 gene for CD72 antigen, complete cds, SNP in exon 4.	Homo sapiens (human)	4
AB180957	Homo sapiens CD72 gene for CD72 antigen, complete cds, SNP-1 in exon 6.	Homo sapiens (human)	4
AB180958	Homo sapiens CD72 gene for CD72 antigen, complete cds, SNP-2 in exon 6.	Homo sapiens (human)	4
AB180959	Homo sapiens CD72 gene for CD72 antigen, complete cds, indel in intron 8.	Homo sapiens (human)	4
AB185894	Mus musculus TNFA gene for tumor necrosis factor alpha, complete cds, strain: NON/Shi.	Mus musculus (house mouse)	4
AB190306	Xenopus laevis xrpn10 gene for proteasome subunit xrpn10, complete cds.	Xenopus laevis (African clawed frog)	5
AB192413	Gallus gallus IGFBP4 gene for insulin-like growth factor binding protein-4, complete cds.	Gallus gallus (chicken)	4
AB193127	Gallus gallus RFRPR gene for RFamide-related peptide receptor, complete cds.	Gallus gallus (chicken)	4
AB193772	Cebus capucinus M/LWS gene for P560 red-green cone opsin, complete cds.	Cebus capucinus (white-faced sapajou)	1
AB193778	Cebus capucinus M/LWS gene for P545 red-green cone opsin, complete cds.	Cebus capucinus (white-faced sapajou)	1
AB193784	Cebus capucinus M/LWS gene for P530 red-green cone opsin, complete cds.	Cebus capucinus (white-faced sapajou)	1
AB193790	Ateles geoffroyi M/LWS gene for P560 red-green cone opsin, complete cds.	Ateles geoffroyi (black-handed spider monkey)	1
AB193796	Ateles geoffroyi M/LWS gene for P552 red-green cone opsin, complete cds.	Ateles geoffroyi (black-handed spider monkey)	1
AB194272	Danio rerio IFNG_1 gene for interferon gamma_1, complete cds.	Danio rerio (zebrafish)	4
AB194273	Danio rerio IL-26 gene for interleukin 26, complete cds.	Danio rerio (zebrafish)	5
AB194274	Danio rerio IL-22 gene for interleukin 22, complete cds.	Danio rerio (zebrafish)	5
AB196308	Bos taurus F11 gene for blood coagulation factor XI, complete cds.	Bos taurus (cattle)	5
AB199890	Pagrus major gene for beta cytoplasmic actin, complete cds.	Pagrus major (red seabream)	4
AB200968	Paralichthys olivaceus GCSF gene for granulocyte colony-stimulating factor, complete cds.	Paralichthys olivaceus (bastard halibut)	5
AB206382	Paralichthys olivaceus FASL gene for Fas ligand, complete cds.	Paralichthys olivaceus (bastard halibut)	4
AB211982	Paralichthys olivaceus gene for serine protease, complete cds.	Paralichthys olivaceus (bastard halibut)	5
AB219120	Pan troglodytes gene for c-fos, complete cds.	Pan troglodytes (chimpanzee)	1
AB219122	Macaca mulatta gene for c-fos, complete cds.	Macaca mulatta (rhesus monkey)	1
AB221347	Paralichthys olivaceus MyD88 gene for myeloid differentiation factor 88, complete cds.	Paralichthys olivaceus (bastard halibut)	5
AB222991	Homo sapiens gene for TACI, complete cds.	Homo sapiens (human)	4
AB222992	Homo sapiens gene for APRIL, complete cds.	Homo sapiens (human)	4
AB222993	Homo sapiens gene for TWEAK, complete cds.	Homo sapiens (human)	5
AB223051	Oryzias latipes gene for M/LWS type opsin LWS-A, complete cds.	Oryzias latipes (Japanese medaka)	5
AB223052	Oryzias latipes gene for M/LWS type opsin LWS-B, complete cds.	Oryzias latipes (Japanese medaka)	5
AB223053	Oryzias latipes gene for RH2 type opsin RH2-A, complete cds.	Oryzias latipes (Japanese medaka)	5
AB223054	Oryzias latipes gene for RH2 type opsin RH2-B, complete cds.	Oryzias latipes (Japanese medaka)	5
AB223055	Oryzias latipes gene for RH2 type opsin RH2-C, complete cds.	Oryzias latipes (Japanese medaka)	5
AB223056	Oryzias latipes gene for SWS2 type opsin SWS2-A, complete cds.	Oryzias latipes (Japanese medaka)	5
AB223057	Oryzias latipes gene for SWS2 type opsin SWS2-B, complete cds.	Oryzias latipes (Japanese medaka)	5
AB223058	Oryzias latipes gene for SWS1 type opsin, complete cds.	Oryzias latipes (Japanese medaka)	4
AB233219	Mus musculus s19bp gene for ribosomal protein S19 binding protein, complete cds.	Mus musculus (house mouse)	4
AB236335	Anas platyrhynchos Anpl-IL8 gene for interleukin-8, complete cds.	Anas platyrhynchos	4
AB239764	Cricetulus griseus Msh3, DHFR genes for MutS homolog 3, dihydrofolate reductase, complete cds.	Cricetulus griseus (Chinese hamster)	4
AB242211	Danio rerio gene for purpurin, complete cds.	Danio rerio (zebrafish)	4
AB243295	Paralichthys olivaceus GZM III, GZM II genes for granzyme III, granzyme II, complete cds.	Paralichthys olivaceus (bastard halibut)	4
AB247499	Paralichthys olivaceus casp10 gene for caspase 10, complete cds.	Paralichthys olivaceus (bastard halibut)	4
AB248100	Gallus gallus RDM1 gene for RAD52 motif 1, complete cds.	Gallus gallus (chicken)	5
AB254130	Sphyrna lewini GRLN gene for preproghrelin, complete cds.	Sphyrna lewini	4
AB254824	Paralichthys olivaceus NITR gene for novel immune-type receptor, complete cds.	Paralichthys olivaceus (bastard halibut)	5
AB255453	Paralichthys olivaceus TBT-bp 1 gene for Tributyltin binding protein type 1, complete cds.	Paralichthys olivaceus (bastard halibut)	5
AB258226	Oryzias latipes gene for fast skeletal myosin heavy chain mMYH-9, complete cds.	Oryzias latipes (Japanese medaka)	5
AB258457	Anas platyrhynchos Pit-1 gene for pituitary specific transcription factor 1, complete cds.	Anas platyrhynchos	4
AB259848	Coturnix japonica HSPA5 gene for heat shock protein 70kDa, complete cds.	Coturnix japonica (Japanese quail)	5
AB259849	Coturnix japonica HSPA8 gene for heat shock protein 70kDa, complete cds.	Coturnix japonica (Japanese quail)	4
AB266514	Anser cygnoides gIL-8 gene for interleukin-8, complete cds.	Anser cygnoides (Chinese goose)	4
AB277758	Paralichthys olivaceus TBT-bp 2 gene for tributyltin binding protein type 2, complete cds.	Paralichthys olivaceus (bastard halibut)	5
AB281273	Paralichthys olivaceus JfGPH gene for glycoprotein 130 homologue, complete cds.	Paralichthys olivaceus (bastard halibut)	5
AB297920	Takifugu niphobles IT gene for isotocin, complete cds.	Takifugu niphobles	3
AB308318	Gallus gallus genes for cathelicidin-1, cathelicidin-B1, cathelicidin-2, cathelicidin-3, complete cds.	Gallus gallus (chicken)	1
AB360965	Pagrus major ACTC gene for cardiac muscle alpha actin, complete cds.	Pagrus major (red seabream)	4
AB360966	Pagrus major ACTA1 gene for skeletal muscle alpha actin 1, complete cds.	Pagrus major (red seabream)	4
AB360967	Pagrus major ACTA2 gene for skeletal muscle alpha actin 2, complete cds.	Pagrus major (red seabream)	4
AB362880	Struthio camelus PRL gene for prolactin, complete cds.	Struthio camelus (ostrich)	5
AC090119	Takifugu rubripes clone 242D16, complete sequence.	Takifugu rubripes	3
AC160828	Xenopus tropicalis clone ISB1-25H8 containing DACT1-prov gene, complete cds, complete sequence.	Xenopus tropicalis (Silurana tropicalis)	4
AC160829	Xenopus tropicalis MLC2 gene, complete cds, complete sequence.	Xenopus tropicalis (Silurana tropicalis)	4
AC160830	Xenopus tropicalis clone ISB1-43L3, complete sequence.	Xenopus tropicalis (Silurana tropicalis)	4
AD001537	Canis familiaris gastrin/CCK-B receptor gene, complete cds.	Canis lupus familiaris (dog)	2
AF000240	Gallus gallus monocarboxylate transporter 3 (MCT3) gene, complete cds.	Gallus gallus (chicken)	4
AF000949	Canis familiaris keratin (KRT9) gene, complete cds.	Canis lupus familiaris (dog)	5
AF001797	Mus musculus glucosidase I gene, complete cds.	Mus musculus (house mouse)	4
AF005882	Fugu rubripes serine/threonine phosphatase (PP2A alpha) gene, complete cds.	Takifugu rubripes	5
AF005883	Fugu rubripes serine/threonine phosphatase (PP2A beta) gene, complete cds.	Takifugu rubripes	5
AF005884	Fugu rubripes serine/threonine phosphatase (PPX) gene, complete cds.	Takifugu rubripes	4
AF006611	Champsocephalus gunnari mutant myoglobin gene, complete cds.	Champsocephalus gunnari	3
AF007218	Tetraodon fluviatilis transcription factor snf5 (SNF5PF) gene, complete cds.	Tetraodon fluviatilis	4
AF007219	Tetraodon fluviatilis PP2A inhibitor (set) gene, complete cds.	Tetraodon fluviatilis	4
AF007942	Lates calcarifer tyrosine hydroxylase 1 (TH1) gene, complete cds.	Lates calcarifer (barramundi perch)	4
AF007943	Lates calcarifer insulin-like growth factor II gene, complete cds.	Lates calcarifer (barramundi perch)	4
AF010237	Mus musculus interleukin-1 alpha gene, complete cds.	Mus musculus (house mouse)	4
AF011446	Mus musculus granzyme K gene, complete cds.	Mus musculus (house mouse)	5
AF012348	Gallus gallus smooth muscle gamma actin (gamma actin) gene, complete cds.	Gallus gallus (chicken)	4
AF016052	Homo sapiens zinc finger protein ZNF191 (ZNF191) gene, complete cds.	Homo sapiens (human)	3
AF017178	Homo sapiens pro alpha 1(I) collagen (COL1A1) gene, complete cds.	Homo sapiens (human)	5
AF018266	Columba livia nucleoside diphosphate kinase (NDPK) gene, complete cds.	Columba livia (domestic pigeon)	4
AF018267	Columba livia nucleoside diphosphate kinase (NDPK) gene, nuclear gene encoding mitochondrial protein, complete cds.	Columba livia (domestic pigeon)	5
AF020308	Mus musculus HRS gene, complete cds.	Mus musculus (house mouse)	4
AF020345	Cavia porcellus cytochrome P450 2D16 (CYP2D16) gene, complete cds.	Cavia porcellus (domestic guinea pig)	4
AF020551	Xenopus laevis ribosomal protein S6 (rpS6) gene, complete cds.	Xenopus laevis (African clawed frog)	5
AF021345	Mus musculus plasma selenoprotein P (SELP) gene, complete cds.	Mus musculus (house mouse)	4
AF022814	Fugu rubripes transcription factor (SLP-1) and heme-oxygenase genes, complete cds.	Takifugu rubripes	4
AF024513	Mus musculus menin (Men1) gene, complete cds.	Mus musculus (house mouse)	4
AF026552	Mesocricetus auratus oviductin precursor (OVI) gene, complete cds.	Mesocricetus auratus (golden hamster)	4
AF027335	Equus caballus prostaglandin G/H synthase-2 gene, promoter and complete cds.	Equus caballus (horse)	4
AF027807	Homo sapiens beta-casein (CSN2) gene, complete cds.	Homo sapiens (human)	4
AF030199	Mus musculus type 1 sigma receptor gene, complete cds.	Mus musculus (house mouse)	4
AF030422	Electrophorus electricus acetylcholinesterase catalytic subunit precursor gene, complete cds.	Electrophorus electricus (electric eel)	4
AF031699	Bos taurus prostaglandin G/H synthase-2 (PGHS-2) gene, complete cds, and 5' flanking region.	Bos taurus (cattle)	4
AF031826	Mus musculus leukocystatin gene, complete cds.	Mus musculus (house mouse)	4
AF033107	Grus americana B-G-like protein (bg2) gene, complete cds.	Grus americana (whooping crane)	5
AF033806	Tilapia mossambica growth hormone gene, complete cds.	Oreochromis mossambicus (Mozambique tilapia)	4
AF034077	Equus caballus alpha-1-antitrypsin (Spi2) gene, complete cds.	Equus caballus (horse)	4
AF034569	Mus musculus anticoagulant protein C gene, complete cds.	Mus musculus (house mouse)	4
AF034581	Fugu rubripes actin-related protein (ARP3) gene, complete cds.	Takifugu rubripes	5
AF035684	Mus musculus beta chemokine TCA4 gene, complete cds.	Mus musculus (house mouse)	4
AF036382	Fugu rubripes MLL (MLL) gene, complete cds.	Takifugu rubripes	4
AF037445	Oryctolagus cuniculus surfactant protein C (SP-C) gene, complete cds.	Oryctolagus cuniculus (rabbit)	4
AF041454	Sphoeroides nephelus fructose-1,6-bisphosphate aldolase (aldC) gene, complete cds.	Sphoeroides nephelus	5
AF043285	Mus musculus ribosomal protein S7 (rpS7) gene, complete cds.	Mus musculus (house mouse)	5
AF045662	Mus musculus cell cycle checkpoint control protein Mrad9 gene, complete cds.	Mus musculus (house mouse)	4
AF049880	Mus musculus TGFb inducible early protein and hypothetical TGFb inducible early protein splice variant genes, complete cds.	Mus musculus (house mouse)	4
AF050113	Homo sapiens uncoupling protein-3 (UCP3) gene, complete cds.	Homo sapiens (human)	4
AF051160	Homo sapiens tyrosine phosphatase (PRL-1) gene, complete cds.	Homo sapiens (human)	4
AF052005	Cavia porcellus growth regulated protein GRO precursor (GRO) gene, complete cds.	Cavia porcellus (domestic guinea pig)	4
AF052695	Rattus norvegicus cell cycle protein p55CDC gene, complete cds.	Rattus norvegicus (Norway rat)	4
AF053485	Felis catus acetylcholinesterase glycophospholipid-anchored form precursor (ACHE) and acetylcholinesterase collagen-tailed or globular form precursor (ACHE) genes, complete cds.	Felis catus (domestic cat)	4
AF055475	Homo sapiens GAGE-7B gene, complete cds.	Homo sapiens (human)	4
AF056045	Sus scrofa CD1 antigen (pCD1.1) gene, complete cds.	Sus scrofa (pig)	5
AF056313	Morone saxatilis gonadotropin-releasing hormone type II gene, complete cds.	Morone saxatilis (striped sea-bass)	3
AF059710	Oncorhynchus mykiss cytochrome P450 1a3 protein (cyp1a3) gene, complete cds.	Oncorhynchus mykiss (rainbow trout)	4
AF060868	Mus musculus tumor susceptibility protein 101 (tsg101) gene, complete cds.	Mus musculus (house mouse)	4
AF061022	Homo sapiens CTH gene, complete cds.	Homo sapiens (human)	4
AF061023	Gallus gallus ChT1 gene, complete cds.	Gallus gallus (chicken)	4
AF061024	Mus musculus CTM gene, complete cds.	Mus musculus (house mouse)	5
AF061881	Mesocricetus auratus c-fos proto-oncogene protein (c-fos) gene, complete cds.	Mesocricetus auratus (golden hamster)	4
AF064081	Mus musculus alpha-sarcoglycan gene, complete cds.	Mus musculus (house mouse)	4
AF071560	Mus musculus XYbp protein (XYbp) gene, complete cds.	Mus musculus (house mouse)	4
AF076962	Haplochromis burtoni gonadotropin-releasing hormone and GnRH-associated peptide precursor (Gnrh2) gene, complete cds.	Astatotilapia burtoni	3
AF076963	Haplochromis burtoni gonadotropin-releasing hormone and GnRH-associated peptide precursor (Gnrh3) gene, complete cds.	Astatotilapia burtoni	3
AF077351	Mus musculus inhibitor of apoptosis homolog gene, complete cds.	Mus musculus (house mouse)	4
AF078705	Mus musculus vascular adhesion protein-1 gene, complete cds.	Mus musculus (house mouse)	4
AF078817	Nannospalax ehrenbergi high mobility group protein (HMG1) gene, complete cds.	Nannospalax ehrenbergi (Ehrenberg's mole-rat)	4
AF078818	Nannospalax ehrenbergi high mobility group protein (HMG1) gene, complete cds.	Nannospalax ehrenbergi (Ehrenberg's mole-rat)	4
AF078819	Nannospalax ehrenbergi high mobility group protein (HMG1) gene, complete cds.	Nannospalax ehrenbergi (Ehrenberg's mole-rat)	4
AF078820	Nannospalax ehrenbergi high mobility group protein (HMG1) gene, complete cds.	Nannospalax ehrenbergi (Ehrenberg's mole-rat)	4
AF082211	Sphoeroides nephelus clone 1H9 orphan G protein-coupled receptor gene, complete cds.	Sphoeroides nephelus	4
AF082667	Gallus gallus class II cytokine receptor gene cluster, complete sequence.	Gallus gallus (chicken)	4
AF083221	Fugu rubripes putative neurotransmitter receptors, YDR140w homolog, and glycinamide ribonucleotide transformylase (GART) genes, complete cds.	Takifugu rubripes	1
AF084531	Mus musculus aquaporin-8 gene, complete cds.	Mus musculus (house mouse)	5
AF090120	Fugu rubripes beta-amyloid precursor protein, transcription factor E4TF1, splicing factor U2AF35, and cystathionine beta-synthetase genes, complete cds.	Takifugu rubripes	4
AF090382	Tetraodon fluviatilis jak2 tyrosine kinase (JAK2) gene, complete cds.	Tetraodon fluviatilis	4
AF090383	Tetraodon fluviatilis TYK2 tyrosine kinase (TYK2) gene, complete cds.	Tetraodon fluviatilis	4
AF091237	Tetraodon fluviatilis cell division cycle protein 37 (CDC37) gene, complete cds.	Tetraodon fluviatilis	4
AF091238	Tetraodon fluviatilis JAK3 tyrosine kinase (JAK3) gene, complete cds.	Tetraodon fluviatilis	4
AF091390	Mus musculus phospholemman precursor, gene, complete cds.	Mus musculus (house mouse)	4
AF091854	Vipera palaestinae VP8 phospholipase A2 precursor, gene, complete cds.	Vipera palaestinae	4
AF091855	Vipera palaestinae VP7 phospholipase A2 precursor, gene, complete cds.	Vipera palaestinae	4
AF092436	Homo sapiens TDE2 gene, complete cds.	Homo sapiens (human)	4
AF092536	Mus musculus heat shock protein hsp40-3 gene, complete cds.	Mus musculus (house mouse)	3
AF093802	Oncorhynchus mykiss clone O5 chemokine CK-1 gene, complete cds.	Oncorhynchus mykiss (rainbow trout)	4
AF093806	Oncorhynchus mykiss clone J1 chemokine CK-1 gene, complete cds.	Oncorhynchus mykiss (rainbow trout)	4
AF093807	Oncorhynchus mykiss clone J1-1 chemokine CK-1 gene, complete cds.	Oncorhynchus mykiss (rainbow trout)	4
AF093808	Oncorhynchus mykiss clone J3 chemokine CK-1 gene, complete cds.	Oncorhynchus mykiss (rainbow trout)	4
AF093809	Oncorhynchus mykiss clone J6 chemokine CK-1 gene, complete cds.	Oncorhynchus mykiss (rainbow trout)	4
AF093810	Oncorhynchus mykiss clone J8 chemokine CK-1 gene, complete cds.	Oncorhynchus mykiss (rainbow trout)	4
AF093811	Oncorhynchus mykiss clone O1 chemokine CK-1 gene, complete cds.	Oncorhynchus mykiss (rainbow trout)	4
AF093812	Oncorhynchus mykiss clone O3 chemokine CK-1 gene, complete cds.	Oncorhynchus mykiss (rainbow trout)	4
AF093813	Salmo trutta chemokine CK-1 gene, complete cds.	Salmo trutta (brown trout)	4
AF096268	Marmota monax lymphotoxin-beta (LT-beta), tumor necrosis factor (TNF), and lymphotoxin-alpha (LT-alpha) genes, complete cds.	Marmota monax (woodchuck)	1
AF097732	Homo sapiens caspase recruitment domain-containing protein (BCL10) gene, complete cds.	Homo sapiens (human)	3
AF099029	Homo sapiens lysozyme gene, complete cds.	Homo sapiens (human)	4
AF100154	Rattus norvegicus kynurenine aminotransferase/glutamine transaminase K (Kat) gene, complete cds.	Rattus norvegicus (Norway rat)	4
AF100932	Oncorhynchus mykiss carbonyl reductase/20beta-hydroxysteroid dehydrogenase B gene, complete cds.	Oncorhynchus mykiss (rainbow trout)	4
AF100933	Oncorhynchus mykiss carbonyl reductase/20beta-hydroxysteroid dehydrogenase A gene, complete cds.	Oncorhynchus mykiss (rainbow trout)	4
AF101235	Naja sputatrix acidic phospholipase A2 (APLA2) gene, complete cds.	Naja sputatrix	4
AF101236	Naja sputatrix neutral phospholipase A2 (NPLA2) gene, complete cds.	Naja sputatrix	4
AF104417	Mus musculus aquaporin-3 gene, complete cds.	Mus musculus (house mouse)	5
AF105336	Mus musculus aquaporin 2 gene, complete cds.	Mus musculus (house mouse)	4
AF106661	Rattus norvegicus glutathione S-transferase Yb4 (GstYb4) gene, complete cds.	Rattus norvegicus (Norway rat)	5
AF107201	Equus caballus beta-lactoglobulin II (BLG) gene, complete cds.	Equus caballus (horse)	4
AF110982	Gallus gallus T-cell receptor beta chain constant region.	Gallus gallus (chicken)	4
AF113996	Canis familiaris cGMP-phosphodiesterase delta subunit (PDE6D) gene, complete cds.	Canis lupus familiaris (dog)	4
AF114167	Canis familiaris lysosomal pepstatin insensitive protease (CLN2) gene, complete cds.	Canis lupus familiaris (dog)	5
AF117109	Mus musculus gut-enriched Kruppel-like factor GKLF gene, complete cds.	Mus musculus (house mouse)	4
AF119362	Mus musculus strain 129/SvJ mast cell protease 8 (Mcpt8) gene, complete cds.	Mus musculus (house mouse)	5
AF120030	Marmota monax interleukin-10 gene, complete cds.	Marmota monax (woodchuck)	4
AF121346	Gallus gallus extracellular fatty acid binding protein (EXFABP) gene, complete cds.	Gallus gallus (chicken)	4
AF122896	Marmota monax interleukin-6 gene, complete cds.	Marmota monax (woodchuck)	4
AF123893	Oryctolagus cuniculus alpha-lactalbumin precursor, gene, complete cds.	Oryctolagus cuniculus (rabbit)	4
AF124048	Fugu rubripes double-stranded RNA adenosine deaminase DRADA gene, complete cds.	Takifugu rubripes	4
AF124049	Fugu rubripes double stranded RNA adenosine deaminase RED1B gene, complete cds.	Takifugu rubripes	5
AF127787	Presbytis cristata cytochrome c oxidase polypeptide VIIa-heart precursor, gene, complete cds; nuclear gene for mitochondrial product.	Presbytis cristata	3
AF127789	Homo sapiens cytochrome c oxidase polypeptide VIIa-heart precursor, gene, complete cds; nuclear gene for mitochondrial product.	Homo sapiens (human)	4
AF129332	Homo sapiens MUM2 (MUM2) gene, complete cds.	Homo sapiens (human)	4
AF132287	Cyprinus carpio pituitary specific transcription factor Pit-1 (PIT-1) gene, complete cds.	Cyprinus carpio (common carp)	4
AF133815	Misgurnus mizolepis growth hormone precursor (GH) gene, complete cds.	Misgurnus mizolepis	4
AF133907	Anolis carolinensis opsin (SWS2) gene, complete cds.	Anolis carolinensis (green anole)	4
AF134119	Mus musculus SKD1 (Skd1) gene, complete cds.	Mus musculus (house mouse)	4
AF134406	Homo sapiens cytochrome-c oxidase subunit VIIaL precursor (COX7AL) gene, complete cds.	Homo sapiens (human)	4
AF135116	Homo sapiens NF-E2-related factor 3 gene, complete cds.	Homo sapiens (human)	4
AF135499	Platichthys flesus beta-actin gene, complete cds.	Platichthys flesus (European flounder)	5
AF135799	Mus musculus dentin matrix protein 3 gene, complete cds.	Mus musculus (house mouse)	3
AF141325	Homo sapiens inositol polyphosphate 1-phosphatase (INPP1) gene, complete cds.	Homo sapiens (human)	4
AF141336	Mus musculus apolipoprotein B48 receptor (ApoB48R) gene, complete cds.	Mus musculus (house mouse)	4
AF142145	Mus musculus cytotoxic T-lymphocyte associated molecule 4 (Ctla4) gene, complete cds.	Mus musculus (house mouse)	4
AF142321	Mus musculus transcription factor PAX4 (Pax4) gene, complete cds.	Mus musculus (house mouse)	4
AF144711	Oryctolagus cuniculus sex hormone-binding globulin protein gene, complete cds.	Oryctolagus cuniculus (rabbit)	5
AF146043	Sus scrofa RACK1 (RACK1) gene, complete cds.	Sus scrofa (pig)	3
AF148855	Homo sapiens methylmalonate-semialdehyde dehydrogenase (MMSDH) gene, complete cds.	Homo sapiens (human)	5
AF154413	Fugu rubripes pecanex (Pcnxl1) gene, complete cds.	Takifugu rubripes	4
AF155144	Cricetulus griseus DPM2 protein gene, complete cds.	Cricetulus griseus (Chinese hamster)	4
AF158976	Macaca fascicularis SW opsin gene, complete cds.	Macaca fascicularis (crab-eating macaque)	5
AF160965	Mus musculus heat shock factor 4 gene, complete cds.	Mus musculus (house mouse)	4
AF162695	Mus musculus endothelial cell protein C receptor gene, complete cds.	Mus musculus (house mouse)	4
AF163151	Homo sapiens dentin sialophosphoprotein precursor (DSPP) gene, complete cds.	Homo sapiens (human)	4
AF163839	Fugu rubripes N-Shc gene, complete cds.	Takifugu rubripes	5
AF164138	Takifugu rubripes cosmid 124A22 Mdr2, Mdr3, carnitine octanoyltransferase, RNase P38, and N-myristoyltransferase 2 genes, complete cds.	Takifugu rubripes (Fugu rubripes)	1
AF168615	Rivulus marmoratus beta-actin gene, complete cds.	Kryptolebias marmoratus (mangrove rivulus)	5
AF169288	Mus musculus beta-sarcoglycan gene, complete cds.	Mus musculus (house mouse)	4
AF170972	Agelaius phoeniceus cosmid 10, complete sequence.	Agelaius phoeniceus (red-winged blackbird)	4
AF171085	Mus musculus CC chemokine 6Ckine-leu gene, complete cds.	Mus musculus (house mouse)	4
AF171086	Mus musculus CC chemokine 6Ckine-ser gene, complete cds.	Mus musculus (house mouse)	4
AF171666	Bos taurus acidic alpha-glucosidase gene, exons 2 through 20 and complete cds.	Bos taurus (cattle)	5
AF172707	Gallus gallus guanylate cyclase activating protein 1 (GCAP1) gene, complete cds.	Gallus gallus (chicken)	4
AF172708	Gallus gallus guanylate cyclase activating protein 2 (GCAP2) gene, complete cds.	Gallus gallus (chicken)	4
AF173845	Saguinus oedipus prostin gene, KLK15 gene, complete cds; and tissue kallikrein gene, complete cds.	Saguinus oedipus (cotton-top tamarin)	4
AF178849	Gallus gallus high mobility group protein HMG1 (HMG1) gene, complete cds.	Gallus gallus (chicken)	4
AF190671	Mus musculus blue opsin gene, complete cds.	Mus musculus (house mouse)	5
AF190826	Homo sapiens P2X2A receptor (P2X2) gene, complete cds.	Homo sapiens (human)	5
AF192134	Mus musculus surfactant protein-D gene, complete cds.	Mus musculus (house mouse)	4
AF194372	Bos grunniens alpha-lactalbumin gene, complete cds.	Bos grunniens (domestic yak)	4
AF194373	Bubalus arnee bubalis alpha-lactalbumin gene, complete cds.	Bubalus bubalis (water buffalo)	4
AF195953	Homo sapiens membrane-bound aminopeptidase P (XNPEP2) gene, complete cds.	Homo sapiens (human)	3
AF200361	Rattus norvegicus cytochrome P450 4F1 (Cyp4F1) gene, complete cds.	Rattus norvegicus (Norway rat)	4
AF200956	Pseudorasbora parva beta-actin gene, complete cds.	Pseudorasbora parva (stone moroko)	5
AF200957	Rhynchocypris oxycephalus beta-actin gene, complete cds.	Phoxinus oxycephalus (Chinese minnow)	5
AF203031	Mus musculus calpain 10 (Capn10) gene, complete cds.	Mus musculus (house mouse)	4
AF212997	Oryzias latipes p53 tumor suppressor (TP53) gene, complete cds.	Oryzias latipes (Japanese medaka)	4
AF217204	Canis familiaris heparan sulfate sulfamidase (SGSH) gene, complete cds.	Canis lupus familiaris (dog)	5
AF217251	Danio rerio growth hormone-releasing hormone/pituitary adenylate cyclase-activating polypeptide precursor gene, complete cds.	Danio rerio (zebrafish)	4
AF219626	Mus musculus adhesion molecule ninjurin gene, complete cds.	Mus musculus (house mouse)	3
AF220221	Mus musculus diazepam binding inhibitor (Dbi) gene, complete cds.	Mus musculus (house mouse)	4
AF227507	Rattus norvegicus intestinal alkaline phosphatase-I (IAP-I) gene, complete cds.	Rattus norvegicus (Norway rat)	4
AF227508	Rattus norvegicus intestinal alkaline phosphatase-II (IAP-II) gene, complete cds.	Rattus norvegicus (Norway rat)	4
AF227986	Rivulus marmoratus HSC71 gene, complete cds.	Kryptolebias marmoratus (mangrove rivulus)	4
AF228915	Takifugu rubripes GABA receptor rho-1 subunit (FRHO-1) gene, complete cds.	Takifugu rubripes	5
AF229809	Felis catus superfast myosin light chain-2 (MyLC-2) gene, complete cds.	Felis catus (domestic cat)	4
AF230869	Mus musculus neurogranin (Ng) gene, complete cds.	Mus musculus (house mouse)	2
AF230878	Mus musculus transcriptional corepressor TIF1beta gene, complete cds.	Mus musculus (house mouse)	4
AF234631	Xenopus laevis matrix Gla protein gene, complete cds.	Xenopus laevis (African clawed frog)	4
AF234786	Xenopus laevis fibroblast growth factor receptor ligand 1 (FRL1) gene, complete cds.	Xenopus laevis (African clawed frog)	5
AF235021	Mus musculus 25-hydroxyvitamin D3 1-alpha-hydroxylase gene, complete cds.	Mus musculus (house mouse)	4
AF239708	Bos taurus adipose differentiation-related protein-like gene, complete cds.	Bos taurus (cattle)	4
AF240376	Tilapia mossambica ribosomal protein L18 (L18) gene, complete cds.	Oreochromis mossambicus (Mozambique tilapia)	5
AF242474	Takifugu rubripes interferon regulatory factor (IRF) gene, complete cds.	Takifugu rubripes	4
AF242855	Bos taurus growth hormone releasing hormone gene, complete cds.	Bos taurus (cattle)	4
AF246667	Mus musculus lutheran glycoprotein gene, complete cds.	Mus musculus (house mouse)	5
AF247113	Dimidiochromis compressiceps putative blue sensitive opsin SWS-2A gene, complete cds.	Dimidiochromis compressiceps (Malawi eyebiter)	5
AF247114	Metriaclima zebra putative blue sensitive opsin SWS-2A gene, complete cds.	Maylandia zebra (zebra mbuna)	5
AF247115	Labeotropheus fuelleborni putative blue sensitive opsin SWS-2A gene, complete cds.	Labeotropheus fuelleborni	5
AF247116	Oreochromis niloticus putative blue sensitive opsin SWS-2A gene, complete cds.	Oreochromis niloticus (Nile tilapia)	5
AF247117	Dimidiochromis compressiceps putative blue sensitive opsin SWS-2B gene, complete cds.	Dimidiochromis compressiceps (Malawi eyebiter)	5
AF247118	Metriaclima zebra putative blue sensitive opsin SWS-2B gene, complete cds.	Maylandia zebra (zebra mbuna)	5
AF247119	Labeotropheus fuelleborni putative blue sensitive opsin SWS-2B gene, complete cds.	Labeotropheus fuelleborni	5
AF247120	Oreochromis niloticus putative blue sensitive opsin SWS-2B gene, complete cds.	Oreochromis niloticus (Nile tilapia)	5
AF247121	Dimidiochromis compressiceps putative green sensitive opsin RH2 gene, complete cds.	Dimidiochromis compressiceps (Malawi eyebiter)	5
AF247122	Metriaclima zebra putative green sensitive opsin RH2 gene, complete cds.	Maylandia zebra (zebra mbuna)	5
AF247123	Labeotropheus fuelleborni putative green sensitive opsin RH2 gene, complete cds.	Labeotropheus fuelleborni	5
AF247124	Oreochromis niloticus putative green sensitive opsin RH2 gene, complete cds.	Oreochromis niloticus (Nile tilapia)	5
AF247125	Dimidiochromis compressiceps putative red sensitive opsin LWS gene, complete cds.	Dimidiochromis compressiceps (Malawi eyebiter)	5
AF247126	Metriaclima zebra putative red sensitive opsin LWS gene, complete cds.	Maylandia zebra (zebra mbuna)	5
AF247127	Labeotropheus fuelleborni putative red sensitive opsin LWS gene, complete cds.	Labeotropheus fuelleborni	5
AF247128	Oreochromis niloticus putative red sensitive opsin LWS gene, complete cds.	Oreochromis niloticus (Nile tilapia)	5
AF247680	Sus scrofa immunoreceptor DAP12 gene, complete cds.	Sus scrofa (pig)	5
AF249896	Bos taurus alpha lactalbumin gene, complete cds.	Bos taurus (cattle)	4
AF250193	Oncorhynchus mykiss clone OSU natural killer cell enhancement factor (Nkef) gene, complete cds.	Oncorhynchus mykiss (rainbow trout)	4
AF250378	Homo sapiens E2F transcription factor 4 (E2F4) gene, complete cds.	Homo sapiens (human)	4
AF250764	Canis familiaris interleukin-3 (IL3) gene, complete cds.	Canis lupus familiaris (dog)	5
AF251024	Mus musculus chaperonin 10 (Cpn10) gene, complete cds; nuclear gene for mitochondrial product.	Mus musculus (house mouse)	4
AF251219	Rattus norvegicus dentin sialophosphoprotein precursor (Dspp) gene, complete cds.	Rattus norvegicus (Norway rat)	4
AF253048	Vipera ammodytes ammodytin I1 (amdI1) gene, complete cds.	Vipera ammodytes (sand viper)	4
AF253049	Echis coloratus clone EC3 phospholipase A2 gene, complete cds.	Echis coloratus	4
AF253050	Echis coloratus clone EC1 phospholipase A2 gene, complete cds.	Echis coloratus	4
AF255306	Homo sapiens protein kinase CDK9 (CDK9) gene, complete cds.	Homo sapiens (human)	4
AF255735	Marmota monax granulocyte-macrophage colony stimulating factor precursor, gene, complete cds.	Marmota monax (woodchuck)	4
AF256213	Homo sapiens 25- hydroxyvitamin D-1-alpha-hydroxylase gene, complete cds.	Homo sapiens (human)	5
AF256650	Caiman crocodilus MHC class II alpha chain (hcIIalpha) gene, complete cds.	Caiman crocodilus (spectacled caiman)	4
AF256651	Caiman crocodilus MHC class II beta chain (hcIIbeta) gene, complete cds.	Caiman crocodilus (spectacled caiman)	5
AF256652	Caiman crocodilus MHC class II beta chain (hcIIbeta) gene, complete cds.	Caiman crocodilus (spectacled caiman)	5
AF257711	Mus musculus proton-dependent high affinity oligopeptide transporter (Pept2) gene, complete cds.	Mus musculus (house mouse)	4
AF260315	Mus musculus deoxycytidine kinase (Dck) gene, complete cds.	Mus musculus (house mouse)	4
AF261280	Pan troglodytes apolipoprotein-E gene, complete cds.	Pan troglodytes (chimpanzee)	3
AF265659	Homo sapiens GADD45 gamma (GADD45G) gene, complete cds.	Homo sapiens (human)	4
AF266285	Homo sapiens golgin-like protein (GLP) gene, complete cds.	Homo sapiens (human)	4
AF266754	Takifugu rubripes NKX2.9 (nkx2.9) gene, exons 1 and 2 and complete cds; and Pax9 (pax9) gene, exons 1 through 4 and complete cds.	Takifugu rubripes (Fugu rubripes)	4
AF267733	Mus musculus high mobility group protein B2 (Hmg2) gene, complete cds.	Mus musculus (house mouse)	4
AF267983	Homo sapiens 15 kDa selenoprotein gene, complete cds.	Homo sapiens (human)	4
AF267989	Ictalurus punctatus growth hormone gene, complete cds.	Ictalurus punctatus (channel catfish)	5
AF267990	Ictalurus punctatus prolactin gene, complete cds.	Ictalurus punctatus (channel catfish)	5
AF268079	Gallus gallus interferon regulatory factor-3 (IRF-3) gene, complete cds.	Gallus gallus (chicken)	5
AF270645	Homo sapiens lysyl oxidase (LOX) gene, complete cds.	Homo sapiens (human)	4
AF270649	Misgurnus mizolepis beta-actin gene, complete cds.	Misgurnus mizolepis	4
AF274044	Mus musculus PKC delta gene, complete cds.	Mus musculus (house mouse)	4
AF276916	Homo sapiens Interleukin-24 (IL24) gene, complete cds.	Homo sapiens (human)	4
AF277160	Mus musculus homeodomain transcription factor BARX1 (Barx1) gene, complete cds.	Mus musculus (house mouse)	4
AF277661	Caiman crocodilus MHC class II beta chain (hcIIbeta) gene, complete cds.	Caiman crocodilus (spectacled caiman)	5
AF279892	Rattus norvegicus 7-dehydrocholesterol reductase (Dhcr7) gene, complete cds.	Rattus norvegicus (Norway rat)	4
AF281036	Homo sapiens breast cancer metastasis-suppressor 1 (BRMS1) gene, complete cds.	Homo sapiens (human)	4
AF281074	Homo sapiens neuropilin 2 (NRP2) gene, complete cds, alternatively spliced.	Homo sapiens (human)	4
AF281309	Homo sapiens AGRP protein (AGRP) gene, complete cds.	Homo sapiens (human)	3
AF283992	Mus musculus (N6-adenosine)-methyltransferase gene, complete cds.	Mus musculus (house mouse)	5
AF285233	Mus musculus tissue-nonspecific alkaline phosphatase gene, complete cds.	Mus musculus (house mouse)	5
AF287262	Homo sapiens ATP-binding cassette 1 sub-family A member 1 (ABCA1) and SNAP protein genes, complete cds.	Homo sapiens (human)	1
AF287911	Mus musculus CEA-related cell adhesion molecule 1 (Ceacam1) gene, complete cds.	Mus musculus (house mouse)	4
AF287912	Mus musculus CEA-related cell adhesion molecule 2 (Ceacam2) gene, complete cds.	Mus musculus (house mouse)	4
AF288818	Rattus norvegicus cytochrome P450 4F5 gene, complete cds.	Rattus norvegicus (Norway rat)	4
AF289506	Sparus aurata osteocalcin gene, complete cds.	Sparus aurata (gilthead seabream)	4
AF290944	Oryctolagus cuniculus erythropoietin gene, complete cds.	Oryctolagus cuniculus (rabbit)	5
AF291718	Oncorhynchus mykiss VHSV-induced protein 2 (vig2) gene, complete cds.	Oncorhynchus mykiss (rainbow trout)	3
AF292032	Danio rerio HER-7 protein (her-7) and HER-1 protein (her-1) genes, complete cds.	Danio rerio (zebrafish)	4
AF292105	Sus scrofa uteroferrin (ACP5) gene, complete cds.	Sus scrofa (pig)	4
AF292938	Galago senegalensis growth hormone, complete cds.	Galago senegalensis (Senegal galago)	5
AF293846	Canis familiaris masticatory epithelia keratin 2p (krt2p) gene, complete cds.	Canis lupus familiaris (dog)	5
AF294797	Bos taurus bovine leukemia virus receptor BLVRcp199 gene, complete cds.	Bos taurus (cattle)	4
AF294798	Bos taurus bovine leukemia virus receptor BLVRcp130 gene, complete cds.	Bos taurus (cattle)	4
AF294799	Bos taurus bovine leukemia virus receptor BLVRcp38 gene, complete cds.	Bos taurus (cattle)	4
AF294800	Bos taurus bovine leukemia virus receptor BLVRcp51 gene, complete cds.	Bos taurus (cattle)	4
AF294801	Bos taurus bovine leukemia virus receptor BLVRcp41 gene, complete cds.	Bos taurus (cattle)	4
AF294802	Bos taurus bovine leukemia virus receptor BLVRcp175 gene, complete cds.	Bos taurus (cattle)	4
AF294803	Bos taurus bovine leukemia virus receptor BLVRcp176 gene, complete cds.	Bos taurus (cattle)	4
AF294804	Bos taurus bovine leukemia virus receptor BLVRcp198 gene, complete cds.	Bos taurus (cattle)	4
AF297093	Homo sapiens UGT1 gene locus, complete sequence.	Homo sapiens (human)	3
AF299077	Bos taurus vacuolar system associated protein-60 (VASAP-60) gene, promoter region and complete cds.	Bos taurus (cattle)	4
AF301605	Hypophthalmichthys molitrix beta-actin gene, complete cds.	Hypophthalmichthys molitrix	5
AF302045	Rhodeus notatus beta-actin gene, complete cds.	Rhodeus notatus	5
AF302139	Mus musculus HLS7-interacting protein kinase gene, promoter and complete cds.	Mus musculus (house mouse)	4
AF305094	Danio rerio terra gene, complete cds.	Danio rerio (zebrafish)	3
AF305712	Bos taurus insulin-like growth factor binding protein-3 (IGFBP3) gene, complete cds.	Bos taurus (cattle)	4
AF306785	Mus musculus type II keratin 5 (K5) gene, complete cds.	Mus musculus (house mouse)	4
AF307860	Homo sapiens CYR61 protein (CYR61) gene, complete cds.	Homo sapiens (human)	5
AF308452	Gallus gallus monocarboxylate transporter 4 (MCT4) gene, complete cds.	Gallus gallus (chicken)	4
AF309555	Bos taurus connective tissue growth factor precursor (CTGF) gene, complete cds.	Bos taurus (cattle)	4
AF309650	Mus musculus lysosomal thiol reductase precursor, gene, exons 1 through 7 and complete cds.	Mus musculus (house mouse)	5
AF312680	Cavia porcellus GEC-1 (gec-1) gene, complete cds.	Cavia porcellus (domestic guinea pig)	4
AF312925	Homo sapiens cryptic (CFC1) gene, complete cds.	Homo sapiens (human)	4
AF313913	Mus musculus mosg protein (Mosg) gene, complete cds.	Mus musculus (house mouse)	3
AF317727	Mus musculus killer cell lectin-like receptor G1 (Klrg1) gene, complete cds.	Mus musculus (house mouse)	4
AF318073	Oreochromis niloticus nonspecific cytotoxic cell receptor protein (NCCRP-1) gene, complete cds.	Oreochromis niloticus (Nile tilapia)	5
AF318076	Mus musculus neuronal pentraxin receptor (Npr) gene, complete cds.	Mus musculus (house mouse)	4
AF318617	Rattus norvegicus sterol 8-isomerase gene, complete cds.	Rattus norvegicus (Norway rat)	4
AF318618	Mus musculus neuronal pentraxin 2 (Np2) gene, complete cds.	Mus musculus (house mouse)	4
AF319526	Mus musculus glutathione S-transferase mu 2 (Gstm2) gene, complete cds.	Mus musculus (house mouse)	4
AF320075	Mus musculus lens intrinsic membrane protein 2 (Lim2) and granule membrane protein (Nkg7) genes, complete cds.	Mus musculus (house mouse)	4
AF322106	Oncorhynchus mykiss lysozyme II precursor, gene, complete cds.	Oncorhynchus mykiss (rainbow trout)	4
AF322890	Mus musculus DDA3 (Dda3) gene, complete cds.	Mus musculus (house mouse)	4
AF322919	Mus musculus SSC1 (Ssc1) gene, complete cds.	Mus musculus (house mouse)	4
AF325352	Mus musculus glycine N-methyltransferase gene, complete cds.	Mus musculus (house mouse)	4
AF327523	Mus musculus truncated cyclin-dependent kinase (Cdk3) gene, complete cds.	Mus musculus (house mouse)	5
AF331669	Dromaius novaehollandiae lysosomal alpha-N-acetyl glucosaminidase gene, complete cds.	Dromaius novaehollandiae (emu)	5
AF331670	Oryzias latipes ZPAX (ZPAX) gene, complete cds.	Oryzias latipes (Japanese medaka)	5
AF331671	Oryzias latipes ZPB gene, complete cds.	Oryzias latipes (Japanese medaka)	4
AF331674	Oryzias latipes ZPC4 gene, complete cds.	Oryzias latipes (Japanese medaka)	4
AF331675	Oryzias latipes ZPC5 gene, complete cds.	Oryzias latipes (Japanese medaka)	4
AF331920	Canis familiaris interleukin-5 gene, complete cds.	Canis lupus familiaris (dog)	4
AF332583	Homo sapiens stratum corneum chymotryptic enzyme (KLK7) gene, complete cds, alternative transcripts.	Homo sapiens (human)	4
AF333976	Mus musculus 129/SvJ antioxidant protein (Prdx3) gene, complete cds; nuclear gene for mitochondrial product.	Mus musculus (house mouse)	4
AF334602	Homo sapiens endonuclease DLAD (DLAD) gene, complete cds.	Homo sapiens (human)	4
AF334780	Homo sapiens pregnancy-induced growth inhibitor OKL38 gene, exons 1 through 8 and complete cds.	Homo sapiens (human)	3
AF336797	Homo sapiens small-conductance calcium-activated potassium channel (KCNN3) gene, complete cds.	Homo sapiens (human)	4
AF339930	Mus musculus strain 129/SvJ stratum corneum chymotryptic enzyme (Klk7) gene, complete cds.	Mus musculus (house mouse)	4
AF340230	Takifugu rubripes ets variant gene 6 protein (ETV6) gene, complete cds.	Takifugu rubripes (Fugu rubripes)	4
AF343911	Takifugu rubripes rubripes tyrosinase gene, complete cds.	Takifugu rubripes rubripes	4
AF348083	Mus musculus MTA2 (Mta2) gene, complete cds.	Mus musculus (house mouse)	4
AF348406	Macropus eugenii late lactation protein-A precursor (LLP-A) gene, complete cds.	Macropus eugenii (tammar wallaby)	4
AF348489	Mus musculus neurotensin/neuromedin N precursor, gene, complete cds.	Mus musculus (house mouse)	4
AF349465	Mus musculus LIX protein, platelet basic protein, and platelet factor 4 genes, complete cds.	Mus musculus (house mouse)	3
AF350446	Mus musculus retina-specific amine oxidase gene, complete cds.	Mus musculus (house mouse)	4
AF353244	Mus musculus WD-repeat protein gene, complete cds.	Mus musculus (house mouse)	4
AF353265	Homo sapiens interleukin 5 (IL5) gene, complete cds.	Homo sapiens (human)	4
AF355127	Homo sapiens clone HSA10p15 beta-tubulin 4Q (TUBB4Q) gene, complete cds.	Homo sapiens (human)	4
AF355128	Pan troglodytes clone PTR6H21 beta-tubulin 4Q (TUBB4Q) gene, complete cds.	Pan troglodytes (chimpanzee)	4
AF355130	Papio hamadryas clone PHA443J9 beta-tubulin 4Q (TUBB4Q) gene, complete cds.	Papio hamadryas (hamadryas baboon)	4
AF356007	Mus musculus vacuolar proton-translocating ATPase 21 kDa subunit gene, complete cds.	Mus musculus (house mouse)	4
AF356785	Mus musculus PLUNC (Plunc) gene, complete cds.	Mus musculus (house mouse)	4
AF359939	Homo sapiens interleukin 2 (IL2) gene, complete cds.	Homo sapiens (human)	4
AF361105	Homo sapiens interleukin 9 (IL9) gene, complete cds.	Homo sapiens (human)	4
AF361796	Homo sapiens serine/cysteine proteinase inhibitor clade A member 5 (SERPINA5) gene, complete cds.	Homo sapiens (human)	4
AF363242	Mus musculus N-acetyl-glucosaminidase (Naglu) and 17-beta-hydroxysteroid dehydrogenase (Hsd17b1) genes, complete cds.	Mus musculus (house mouse)	4
AF365976	Homo sapiens interleukin 3 (IL3) gene, complete cds.	Homo sapiens (human)	4
AF368292	Mus musculus breast metastasis suppressor 1 gene, complete cds.	Mus musculus (house mouse)	4
AF372214	Homo sapiens interleukin 6 (IL6) gene, complete cds.	Homo sapiens (human)	4
AF373868	Homo sapiens granulocyte-macrophage colony stimulating factor 2 (CSF2) gene, complete cds.	Homo sapiens (human)	4
AF374195	Mus musculus ribosomal protein L6 (Rpl6) gene, complete cds.	Mus musculus (house mouse)	4
AF374232	Pan troglodytes growth hormone (GH-N) gene, complete cds.	Pan troglodytes (chimpanzee)	5
AF374233	Pan troglodytes growth hormone (GH-V) gene, complete cds.	Pan troglodytes (chimpanzee)	5
AF374234	Ateles geoffroyi growth hormone (GH-N) gene, complete cds.	Ateles geoffroyi (black-handed spider monkey)	5
AF374235	Ateles geoffroyi growth hormone (GH-V) gene, complete cds.	Ateles geoffroyi (black-handed spider monkey)	5
AF375468	Homo sapiens endothelial protein C receptor (PROCR) gene, complete cds.	Homo sapiens (human)	4
AF375790	Homo sapiens interferon gamma (IFNG) gene, complete cds.	Homo sapiens (human)	4
AF377330	Homo sapiens urokinase-type plasminogen activator (PLAU) gene, complete cds.	Homo sapiens (human)	4
AF377331	Homo sapiens interleukin 13 (IL13) gene, complete cds.	Homo sapiens (human)	4
AF378669	Mus musculus protein phosphatase 4 (Pp4) gene, complete cds.	Mus musculus (house mouse)	4
AF378903	Homo sapiens protein C (PROC) gene, complete cds.	Homo sapiens (human)	4
AF380288	Pan troglodytes clone MEAL-1 MHC class I antigen (Patr-AL) gene, complete cds.	Pan troglodytes (chimpanzee)	5
AF380289	Pan troglodytes clone FRAL-1 MHC class I antigen (Patr-AL) gene, complete cds.	Pan troglodytes (chimpanzee)	5
AF380290	Pan troglodytes clone EAL-1 MHC class I antigen (Patr-AL) gene, complete cds.	Pan troglodytes (chimpanzee)	5
AF380291	Pan troglodytes clone EAL-2 MHC class I antigen (Patr-AL) gene, complete cds.	Pan troglodytes (chimpanzee)	5
AF380293	Pan troglodytes clone Patr-AL2 MHC class I antigen (Patr-AL) gene, complete cds.	Pan troglodytes (chimpanzee)	4
AF382388	Homo sapiens vitronectin (VTN) gene, complete cds.	Homo sapiens (human)	4
AF385625	Sus scrofa interleukin-13 gene, complete cds.	Sus scrofa (pig)	4
AF385628	Homo sapiens interleukin 8 (IL8) gene, complete cds.	Homo sapiens (human)	2
AF386078	Homo sapiens serine-cysteine proteinase inhibitor clade C member 1 (SERPINC1) gene, complete cds.	Homo sapiens (human)	4
AF386492	Homo sapiens serine-cysteine proteinase inhibitor clade E member 1 (SERPINE1) gene, complete cds.	Homo sapiens (human)	4
AF387519	Homo sapiens interleukin 22 (IL22) gene, complete cds.	Homo sapiens (human)	4
AF388025	Homo sapiens colony stimulating factor 3 (granulocyte) (CSF3) gene, complete cds.	Homo sapiens (human)	4
AF388026	Homo sapiens fibrinogen, B beta polypeptide (FGB) gene, complete cds.	Homo sapiens (human)	4
AF390905	Homo sapiens interleukin 19 (IL19) gene, complete cds.	Homo sapiens (human)	4
AF391757	Mus musculus homeodomain protein RINX (Rinx) gene, complete cds.	Mus musculus (house mouse)	4
AF394166	Tetraodon fluviatilis STAT5 (STAT5) gene, complete cds.	Tetraodon fluviatilis	4
AF394243	Morone chrysops moronecidin precursor, gene, complete cds.	Morone chrysops (white bass)	3
AF394244	Morone saxatilis moronecidin precursor, gene, complete cds.	Morone saxatilis (striped sea-bass)	3
AF395008	Homo sapiens interleukin 4 (IL4) gene, complete cds.	Homo sapiens (human)	4
AF397179	Rattus norvegicus beta-catenin (Ctnnb1) gene, complete cds.	Rattus norvegicus (Norway rat)	5
AF397401	Takifugu rubripes tyrosinase-related protein 1 (Tyrp1) gene, complete cds.	Takifugu rubripes	4
AF397402	Takifugu rubripes dopachrome tautomerase (Dct) gene, complete cds.	Takifugu rubripes	4
AF397465	Ictalurus punctatus novel immune-type receptor 3 (NITR3) gene, complete cds.	Ictalurus punctatus (channel catfish)	4
AF397467	Ictalurus punctatus novel immune-type receptor 2 (NITR2) and novel immune-type receptor 4 (NITR4) genes, complete cds.	Ictalurus punctatus (channel catfish)	4
AF400074	Homo sapiens surfactant, pulmonary-associated protein B (SFTPB) gene, complete cds.	Homo sapiens (human)	5
AF400580	Equus caballus pulmonary surfactant-associated protein A gene, complete cds.	Equus caballus (horse)	4
AF402002	Homo sapiens interleukin 20 (IL20) gene, complete cds.	Homo sapiens (human)	4
AF403012	Homo sapiens ribonucleoprotein RBM8 gene, complete cds.	Homo sapiens (human)	4
AF403130	Mus musculus G protein-gated K+ channel subunit 3 GIRK3 (Kcnj9) gene, complete cds.	Mus musculus (house mouse)	2
AF404773	Homo sapiens interleukin 12A (natural killer cell stimulatory factor 1, cytotoxic lymphocyte maturation factor 1, p35) (IL12A) gene, complete cds.	Homo sapiens (human)	4
AF404777	Homo sapiens phenylalanine hydroxylase (PAH) gene, complete cds.	Homo sapiens (human)	4
AF405705	Homo sapiens matrix metalloproteinase 3 (stromelysin 1, progelatinase) (MMP3) gene, complete cds.	Homo sapiens (human)	4
AF409096	Capra hircus beta-casein precursor (csn2) gene, complete cds.	Capra hircus (goat)	4
AF414111	Danio rerio histone variant H2A.F/Z gene, complete cds.	Danio rerio (zebrafish)	5
AF416486	Clarias batrachus growth hormone protein gene, complete cds.	Clarias batrachus (walking catfish)	4
AF416488	Clarias gariepinus growth hormone protein gene, complete cds.	Clarias gariepinus (North African catfish)	4
AF416489	Heteropneustes fossilis growth hormone protein gene, complete cds.	Heteropneustes fossilis (stinging catfish)	4
AF417842	Homo sapiens signal transducer and activator of transcription 6, interleukin-4 induced (STAT6) gene, complete cds.	Homo sapiens (human)	4
AF418271	Homo sapiens interleukin 10 (IL10) gene, complete cds.	Homo sapiens (human)	4
AF418272	Homo sapiens coagulation factor XIII, A1 polypeptide (F13A1) gene, complete cds.	Homo sapiens (human)	4
AF418921	Labeo rohita growth hormone protein gene, complete cds.	Labeo rohita (rohu)	4
AF419326	Danio rerio X-box binding protein 1 (xbp1) gene, complete cds.	Danio rerio (zebrafish)	4
AF419340	Mus musculus U2 auxiliary factor 26 (U2af26) gene, complete cds.	Mus musculus (house mouse)	5
AF420002	Mus musculus DBC2 protein (Dbc2) gene, complete cds.	Mus musculus (house mouse)	5
AF421855	Homo sapiens interleukin 4 receptor (IL4R) gene, complete cds.	Homo sapiens (human)	4
AF426315	Bos taurus prolactin precursor (PRL) gene, complete cds.	Bos taurus (cattle)	5
AF426316	Danio rerio caspase-activated DNase gene, complete cds.	Danio rerio (zebrafish)	5
AF426384	Danio rerio deltaD protein gene, complete cds.	Danio rerio (zebrafish)	4
AF432507	Gallus gallus adipocyte fatty acid binding protein (AFABP) gene, complete cds.	Gallus gallus (chicken)	4
AF433171	Gallus gallus uncoupling protein (UCP) gene, complete cds.	Gallus gallus (chicken)	5
AF438198	Gallus gallus CALII gene, complete cds.	Gallus gallus (chicken)	5
AF441860	Mus musculus GADD45beta (Gadd45b) gene, promoter region and complete cds.	Mus musculus (house mouse)	4
AF447807	Pan troglodytes hereditary hemochromatosis (HFE) gene, complete cds.	Pan troglodytes (chimpanzee)	1
AF452171	Oncorhynchus mykiss lysozyme type II gene, complete cds.	Oncorhynchus mykiss (rainbow trout)	4
AF452567	Mus musculus heterogeneous nuclear ribonucleoprotein A2/B1/B0 (Hnrpa2b1) gene, complete cds.	Mus musculus (house mouse)	4
AF453931	Mus musculus trypsin-like protease p98 gene, complete cds.	Mus musculus (house mouse)	4
AF454353	Mus musculus NRF2 cytosolic inhibitor gene, complete cds.	Mus musculus (house mouse)	4
AF456480	Mus musculus fibroblast growth factor receptor substrate 3 (FRS3) gene, complete cds.	Mus musculus (house mouse)	4
AF461142	Mus musculus strain 129/Ola YM2 (Ym2) gene, complete cds.	Mus musculus (house mouse)	5
AF463498	Megalobrama amblycephala growth hormone (GH) gene, complete cds.	Megalobrama amblycephala	4
AF465830	Cyprinus carpio insulin-like growth factor-I (IGF-I) gene, promoter and complete cds.	Cyprinus carpio (common carp)	4
AF467291	Oreochromis niloticus GnRH1 preprohormone (GnRH1) gene, complete cds.	Oreochromis niloticus (Nile tilapia)	3
AF469049	Gallus gallus caspase-6 gene, complete cds.	Gallus gallus (chicken)	4
AF472620	Oreochromis niloticus cytochrome P450 aromatase type I gene, complete cds.	Oreochromis niloticus (Nile tilapia)	4
AF472621	Oreochromis niloticus cytochrome P450 aromatase type II gene, complete cds.	Oreochromis niloticus (Nile tilapia)	3
AF479081	Tetraodon nigroviridis matrix Gla protein gene, complete cds.	Tetraodon nigroviridis	4
AF488551	Homo sapiens APEX nuclease (multifunctional DNA repair enzyme) (APEX) gene, complete cds.	Homo sapiens (human)	4
AF490354	Danio rerio gonadotropin-releasing hormone gene, promoter region and complete cds.	Danio rerio (zebrafish)	3
AF490407	Homo sapiens JAM1 gene, complete cds.	Homo sapiens (human)	4
AF490410	Sus scrofa cytochrome P450 21-hydroxylase gene, complete cds.	Sus scrofa (pig)	5
AF491350	Mus musculus hemopoietic lineage switch protein 5 (Hls5) gene, exons 1 through 6 and complete cds.	Mus musculus (house mouse)	4
AF491999	Mesocricetus auratus male-specific submandibular gland protein precursor (MSP) gene, exons 1 through 7 and complete cds.	Mesocricetus auratus (golden hamster)	4
AF494037	Homo sapiens growth arrest and DNA-damage-inducible, gamma (GADD45G) gene, complete cds.	Homo sapiens (human)	4
AF497906	Homo sapiens polymerase (DNA directed), gamma (POLG) gene, complete cds.	Homo sapiens (human)	4
AF498312	Homo sapiens TAF10 RNA polymerase II, TATA box binding protein (TBP)-associated factor, 30 kD (TAF10) gene, complete cds.	Homo sapiens (human)	5
AF498364	Mus musculus polyamine oxidase gene, exons 2 through 7 and complete cds.	Mus musculus (house mouse)	4
AF499011	Gallus gallus cThy28 gene, exons 1 through 8 and complete cds.	Gallus gallus (chicken)	4
AF500194	Oryzias latipes choriogenin L gene, complete cds.	Oryzias latipes (Japanese medaka)	5
AF500195	Oryzias latipes choriogenin H gene, complete cds.	Oryzias latipes (Japanese medaka)	5
AF501666	Mus musculus QIL1 gene, complete cds.	Mus musculus (house mouse)	4
AF502144	Mus musculus COP9 signalosome subunit 8 (Csn8) gene, complete cds.	Mus musculus (house mouse)	4
AF503440	Rattus norvegicus proteinase 3 gene, complete cds.	Rattus norvegicus (Norway rat)	4
AF509589	Bos taurus 46-kDa collectin precursor (CL-46) gene, complete cds.	Bos taurus (cattle)	4
AF509890	Mus musculus keratin 7 (Krt7) gene, exons 1 through 9 and complete cds.	Mus musculus (house mouse)	4
AF510084	Sparus aurata transforming growth factor beta 1 gene, complete cds.	Sparus aurata (gilthead seabream)	5
AF511532	Danio rerio gonadotropin-releasing hormone type-II precursor, gene, complete cds.	Danio rerio (zebrafish)	3
AF511593	Homo sapiens cyclin D1 (PRAD1: parathyroid adenomatosis 1) (CCND1) gene, complete cds.	Homo sapiens (human)	4
AF512525	Danio rerio cardiac troponin T (tnnt2) gene, complete cds.	Danio rerio (zebrafish)	4
AF512563	Mus musculus 129/SvJ stanniocalcin 1 gene, complete cds.	Mus musculus (house mouse)	4
AF513501	Homo sapiens proliferation-inducing ligand APRIL gene, complete cds.	Homo sapiens (human)	5
AF515794	Mus musculus HAI-2 related small peptide (H2rsp) gene, complete cds.	Mus musculus (house mouse)	4
AF516670	Homo sapiens BCS1-like protein (BCS1L) gene, complete cds; nuclear gene for mitochondrial product.	Homo sapiens (human)	4
AF516926	Mus musculus hypoxia-induced mitogenic factor precursor (HIMF) gene, complete cds.	Mus musculus (house mouse)	3
AF517226	Homo sapiens insulin-like growth factor 2 (somatomedin A) (IGF2) gene, complete cds.	Homo sapiens (human)	3
AF517840	Homo sapiens cyclin-dependent kinase 9 (CDC2-related kinase) (CDK9) gene, complete cds.	Homo sapiens (human)	4
AF519546	Danio rerio coagulation factor VII, coagulation factor VIIi, and coagulation factor X genes, complete cds.	Danio rerio (zebrafish)	4
AF520763	Homo sapiens fibroblast growth factor 8 (androgen-induced) (FGF8) gene, complete cds.	Homo sapiens (human)	4
AF525215	Takifugu rubripes Mx (Mx) gene, complete cds.	Takifugu rubripes (Fugu rubripes)	4
AF525488	Homo sapiens cytochrome P450, subfamily IVA, polypeptide 11 (CYP4A11) gene, complete cds.	Homo sapiens (human)	4
AF528509	Bos taurus deoxyribonuclease I precursor (DNASE1) gene, exons 1 through 9 and complete cds.	Bos taurus (cattle)	5
AF535145	Capra hircus interleukin-2 (IL2) gene, complete cds.	Capra hircus (goat)	4
AF545573	Pan troglodytes G-protein coupled receptor (TAS1R3) gene, complete cds.	Pan troglodytes (chimpanzee)	5
AF545574	Gorilla gorilla G-protein coupled receptor (TAS1R3) gene, complete cds.	Gorilla gorilla (gorilla)	5
AF548351	Vipera aspis vaspin A (vaspA) gene, complete cds.	Vipera aspis (aspic viper)	4
AH014879	Sus scrofa cathepsin D (CTSD) gene, complete cds.	Sus scrofa (pig)	4
AH015103	Anser anser prolactin gene, complete cds.	Anser anser (domestic goose)	5
AJ000060	Mus musculus gene encoding lysosomal hayluronidase, Hyal2.	Mus musculus (house mouse)	1
AJ000412	Mus musculus GSTM5 gene.	Mus musculus (house mouse)	4
AJ001307	Mus musculus OGH1 gene.	Mus musculus (house mouse)	4
AJ001398	Fugu rubripes rps24 gene.	Takifugu rubripes (Fugu rubripes)	5
AJ001617	Mus musculus NTH1 gene.	Mus musculus (house mouse)	5
AJ001973	Pan troglodytes Patr-C*09011 gene.	Pan troglodytes (chimpanzee)	5
AJ001974	Pan troglodytes Patr-C*09012 gene.	Pan troglodytes (chimpanzee)	5
AJ001975	Pan paniscus Papa-C*03011 gene.	Pan paniscus (pygmy chimpanzee)	5
AJ001976	Pan paniscus Papa-C*03012 gene.	Pan paniscus (pygmy chimpanzee)	5
AJ001979	Canis familiaris protein C gene, complete cds.	Canis lupus familiaris (dog)	4
AJ002005	Oryctolagus cuniculus gene encoding ileal sodium-dependent bile acid transporter.	Oryctolagus cuniculus (rabbit)	4
AJ002146	Mus musculus fetuin (Ahsg) gene, complete cds.	Mus musculus (house mouse)	4
AJ004821	Oncorhynchus mykiss gene encoding interleukin-1 beta.	Oncorhynchus mykiss (rainbow trout)	5
AJ005158	Gallus gallus DCoH gene, complete CDS.	Gallus gallus (chicken)	4
AJ005542	Rattus norvegicus DCoH gene.	Rattus norvegicus (Norway rat)	4
AJ005654	Homo sapiens slc gene, exons 1 to 4.	Homo sapiens (human)	3
AJ005819	Spalax ehrenbergi gene encoding growth hormone.	Nannospalax ehrenbergi (Ehrenberg's mole-rat)	5
AJ006033	Mus musculus ctsk gene.	Mus musculus (house mouse)	4
AJ006277	Ovis aries KRT15 gene.	Ovis aries (sheep)	4
AJ007445	Bombina orientalis bombinin gene.	Bombina orientalis	2
AJ007836	Oncorhynchus mykiss TGF-beta gene.	Oncorhynchus mykiss (rainbow trout)	5
AJ007862	Mus musculus larc gene.	Mus musculus (house mouse)	4
AJ007973	Homo sapiens LGMD2B gene.	Homo sapiens (human)	3
AJ009633	Danio rerio spermine synthase gene.	Danio rerio (zebrafish)	4
AJ009865	Fugu rubripes spermine synthase gene.	Takifugu rubripes (Fugu rubripes)	5
AJ009961	Fugu rubripes PRGFR1 gene, exons 1-20.	Takifugu rubripes (Fugu rubripes)	4
AJ010154	Saguinus oedipus msp-E1 gene for beta-microseminoprotein E precursor, exons 1-4.	Saguinus oedipus (cotton-top tamarin)	4
AJ010156	Saguinus oedipus msp-J1 gene for beta-microseminoprotein J precursor, exons 1-4.	Saguinus oedipus (cotton-top tamarin)	4
AJ010158	Saguinus oedipus msp-A1 gene for beta-microseminoprotein A precursor, exons 1-4.	Saguinus oedipus (cotton-top tamarin)	4
AJ010348	Fugu rubripes UBE1-like gene, PRGFR2 gene and gene encoding calmodulin binding protein kinase, clone 168J21.	Takifugu rubripes (Fugu rubripes)	4
AJ010709	Rattus norvegicus gene encoding tyrosine aminotransferase.	Rattus norvegicus (Norway rat)	4
AJ011533	Bubalus bubalis gene encoding growth hormone, exons 1-5.	Bubalus bubalis (water buffalo)	5
AJ012104	Mus musculus Gpx4 gene.	Mus musculus (house mouse)	4
AJ012477	Salmo salar Ran1 gene, exons 1-6.	Salmo salar (Atlantic salmon)	5
AJ130734	Homo sapiens xce gene, exons 1-18.	Homo sapiens (human)	4
AJ131714	Camelus dromedarius gene encoding lactophorin, exons 1-4.	Camelus dromedarius (Arabian camel)	3
AJ131870	Mus musculus SERCA2 gene, alternative transcripts.	Mus musculus (house mouse)	3
AJ131945	Camelus dromedarius IGG2a gene, alternative transcripts.	Camelus dromedarius (Arabian camel)	3
AJ132353	Platichthys flesus CYP1A gene, exons 1-7.	Platichthys flesus (European flounder)	4
AJ132510	Sus scrofa c-fos gene, exons 1-4.	Sus scrofa (pig)	4
AJ132602	Mus musculus LXR-beta gene, exons 1-10.	Mus musculus (house mouse)	4
AJ133267	Homo sapiens HLA-B gene for human leucocyte antigen B.	Homo sapiens (human)	4
AJ223410	Homo sapiens gene encoding EBI1-ligand chemokine.	Homo sapiens (human)	3
AJ224877	Homo sapiens hap1 gene, complete CDS.	Homo sapiens (human)	5
AJ225170	Mesocricetus auratus aphrodisin gene.	Mesocricetus auratus (golden hamster)	4
AJ225898	Oryctolagus cuniculus TCTP gene.	Oryctolagus cuniculus (rabbit)	4
AJ236882	Danio rerio apoE gene, exons 1-5.	Danio rerio (zebrafish)	4
AJ238393	Homo sapiens MYH7 gene for beta-myosin heavy chain.	Homo sapiens (human)	4
AJ238735	Naja naja atra ctx-3 gene, exons 1-3.	Naja atra (Chinese cobra)	3
AJ238736	Naja naja atra ctx-1 gene, exons 1-3.	Naja atra (Chinese cobra)	3
AJ239048	Ornithorhynchus anatinus il-1 beta gene for interleukin-1 beta.	Ornithorhynchus anatinus (platypus)	5
AJ243430	Fugu rubripes PTPRc gene for CD45, exons 1-30.	Takifugu rubripes (Fugu rubripes)	5
AJ245635	Cyprinus carpio IL-1 gene for interleukin-1-beta.	Cyprinus carpio (common carp)	5
AJ245925	Oncorhynchus mykiss IL-1 beta 2 gene for interleukin-1 beta 2 precursor exons 1-6.	Oncorhynchus mykiss (rainbow trout)	5
AJ249082	Pleuronectes platessa UGT1 gene for UDP-glucuronosyltransferase.	Pleuronectes platessa (European plaice)	4
AJ249346	Mus musculus Ankrd2 gene for ankyrin repeat domain 2 (stretch responsive muscle), exons 1-9.	Mus musculus (house mouse)	5
AJ249369	Homo sapiens OAT1 gene, exons 1-10.	Homo sapiens (human)	5
AJ249579	Chionodraco hamatus delta 9-desaturase gene for Acyl CoA-desaturase, exons 1-5.	Chionodraco hamatus	5
AJ249987	Mus musculus TAFII30 gene for mTAFII30 protein, exons 1-5.	Mus musculus (house mouse)	2
AJ250838	Gallus gallus IL-6 gene for interleukin-6 precursor.	Gallus gallus (chicken)	3
AJ251644	Mus musculus Face-2 gene for farnesylated-proteins converting enzyme-2, exons 1-8.	Mus musculus (house mouse)	4
AJ252172	Mus musculus Dyrk1B gene for DYRK1B protein, exons 1-11.	Mus musculus (house mouse)	4
AJ271643	Homo sapiens ASIC4 gene for putative acid-sensing ion channel.	Homo sapiens (human)	3
AJ271723	Fugu rubripes Furu-I103, psmb8, psmb10, psmb9-l, psmb9 and abcb3b genes.	Takifugu rubripes (Fugu rubripes)	4
AJ271888	Homo sapiens SIT gene for SHP2 interacting transmembrane adaptor protein (SIT).	Homo sapiens (human)	4
AJ271911	Mus musculus TSC1 gene for hamartin.	Mus musculus (house mouse)	4
AJ271975	Rattus norvegicus phgdh gene for 3-phosphoglycerate dehydrogenase, exons 1-12.	Rattus norvegicus (Norway rat)	4
AJ276492	Mus musculus FATP4 gene for fatty acid transport protein 4, exons 1-13.	Mus musculus (house mouse)	4
AJ277151	Homo sapiens ox40 gene for CD134 antigen, exons 1-7.	Homo sapiens (human)	4
AJ278085	Oncorhynchus mykiss tnfa gene for tumor necrosis factor alpha (TNFa) exons 1-4.	Oncorhynchus mykiss (rainbow trout)	4
AJ278306	Rattus norvegicus dsp-PP gene for phosphophoryn, exons 1-5.	Rattus norvegicus (Norway rat)	4
AJ289777	Gallus gallus angiopoietin-2 gene for angiopoietin-2A, exons 1-9.	Gallus gallus (chicken)	4
AJ289778	Gallus gallus angiopoietin-2B gene, exons 1-9.	Gallus gallus (chicken)	4
AJ289779	Gallus gallus angiopoietin-2C gene, exons 1-8.	Gallus gallus (chicken)	4
AJ295031	Ovis aries urod gene for uroporphyrinogen decarboxylase, exons 1-10.	Ovis aries (sheep)	5
AJ295039	Fugu rubripes mhcl gene, dmrt1 gene, dmrt3 gene and dmrt2 gene.	Takifugu rubripes (Fugu rubripes)	3
AJ295231	Oncorhynchus mykiss iNOS/NOS2 gene for inducible nitric oxide synthase, exons 1-27.	Oncorhynchus mykiss (rainbow trout)	4
AJ295624	Gallus gallus ALPHA 10 nAChR gene for alpha 10 subunit of nicotinic acetylcholine receptor, exons 1-5.	Gallus gallus (chicken)	5
AJ295722	Mus musculus Art5 gene for mono ADP ribosyl transferase, exons 1-6.	Mus musculus (house mouse)	4
AJ295947	Scyliorhinus canicula interleukin-1 beta, il-1b gene for interleukin-1 beta, exons 1-6.	Scyliorhinus canicula (smaller spotted catshark)	5
AJ296143	Fugu rubripes vipr1B gene for vasoactive intestinal peptide receptor, exons 1-12.	Takifugu rubripes (Fugu rubripes)	5
AJ296144	Fugu rubripes vipr1A gene for Vasoactive Intestinal Peptide Receptor 1 A, exons 1-12.	Takifugu rubripes (Fugu rubripes)	4
AJ296145	Fugu rubripes ghrhr gene for growth hormone releasing hormone-like peptide receptor, exons 1-13.	Takifugu rubripes (Fugu rubripes)	4
AJ297131	Mus musculus SIL, MAP_17, CYP_a, SCL & CYP_b genes.	Mus musculus (house mouse)	4
AJ297562	Nycticebus pygmaeus gene for growth hormone, exons 1-5.	Nycticebus pygmaeus (pygmy slow loris)	5
AJ297563	Callithrix jacchus gh gene for putative growth hormone, exons 1-5.	Callithrix jacchus (white-tufted-ear marmoset)	5
AJ297736	Rattus norvegicus hsp86 gene for heat shock protein 86, exons 1-11 and promoter region.	Rattus norvegicus (Norway rat)	4
AJ298105	Homo sapiens PDX1 gene for lipoyl-containing component X, exons 1-11.	Homo sapiens (human)	4
AJ298294	Oncorhynchus mykiss IL1B1S gene for interleukin-1 beta, exons 1-6, and promoter region (IL1B1S gene).	Oncorhynchus mykiss (rainbow trout)	4
AJ299717	Microtus arvalis smc4 gene for SMC4 protein, exons 1-19.	Microtus arvalis (common vole)	4
AJ301646	Takifugu rubripes CRFR gene for corticotrophin releasing factor receptor, exons 1-14.	Takifugu rubripes (Fugu rubripes)	3
AJ306429	Gallus gallus CD5 gene.	Gallus gallus (chicken)	5
AJ307712	Mus musculus Npr-a gene for guanylate cyclase (atrial natriuretic peptide receptor A), exons 1-22.	Mus musculus (house mouse)	4
AJ308518	Gallus gallus P2X5 gene for P2X5 receptor, exons 1-12.	Gallus gallus (chicken)	5
AJ309713	Tragulus javanicus GH-1 gene for growth hormone-1, exons 1-5.	Tragulus javanicus (Lesser Malay chevrotain)	5
AJ309714	Tragulus javanicus GH-2 for growth hormone-2, exons 1-5.	Tragulus javanicus (Lesser Malay chevrotain)	5
AJ310565	Oncorhynchus mykiss il-8 gene for putative interleukin 8, exons 1-4.	Oncorhynchus mykiss (rainbow trout)	4
AJ310912	Takifugu rubripes rpl14 gene for putative ribosomal protein L14 (rpl14 gene).	Takifugu rubripes (Fugu rubripes)	5
AJ311625	Danio rerio vlg gene for vasa-like protein, exons 1-27.	Danio rerio (zebrafish)	4
AJ311635	Takifugu rubripes brd3 gene for hypothetical protein, exons 1-11.	Takifugu rubripes (Fugu rubripes)	4
AJ311669	Mus musculus mDOR gene for diabetes and Obesity Regulated Protein.	Mus musculus (house mouse)	1
AJ311925	Dicentrarchus Labrax IL-1b gene for Interleukin-1 beta, exons 1-5.	Dicentrarchus labrax (European sea bass)	4
AJ313164	Mus musculus gene for langerin, exons 1-6.	Mus musculus (house mouse)	3
AJ313333	Homo sapiens ARH3 gene for ADP-ribosyl-hydrolase, exons 1-6.	Homo sapiens (human)	3
AJ313481	Tetraodon nigroviridis ezh2 gene for EZH2 protein.	Tetraodon nigroviridis	5
AJ313482	Tetraodon nigroviridis trap alpha gene for translocon associated protein alpha homolog, exons 1-9.	Tetraodon nigroviridis	5
AJ314758	Xenopus laevis IL-1b gene for interleukin 1 beta.	Xenopus laevis (African clawed frog)	5
AJ315164	Mus musculus Cygb gene for cytoglobin.	Mus musculus (house mouse)	4
AJ315608	Tetraodon nigroviridis ngb gene for neuroglobin, exons 1-5.	Tetraodon nigroviridis	4
AJ316575	Homo sapiens TB7 gene for oriLyt TD-element binding protein 7, exons 1-7.	Homo sapiens (human)	3
AJ316612	Mus musculus gene for tapasin (TAP associated glycoprotein), exons 1-8.	Mus musculus (house mouse)	4
AJ318463	Homo sapiens RPGR gene for retinitis pigmentosa GTPase regulator, exons 1-19.	Homo sapiens (human)	4
AJ318464	Mus musculus Rpgr gene for retinitis pigmentosa GTPase regulator, exons 1-19.	Mus musculus (house mouse)	4
AJ318516	Dicentrarchus labrax cyp19 gene for aromatase, exons 1-9.	Dicentrarchus labrax (European sea bass)	5
AJ320524	Mus musculus Npt1 gene for sodium-dependent phosphate/anion cotransporter, exons 1-10.	Mus musculus (house mouse)	4
AJ401223	Gallus gallus CD4 gene, exons 1-10.	Gallus gallus (chicken)	4
AJ404847	Homo sapiens ILK-1 gene for integrin-linked kinase 1, exons 1-13.	Homo sapiens (human)	4
AJ408878	Fugu rubripes vipr2B gene for vasoactive intestinal peptide receptor, exons 2-13.	Takifugu rubripes (Fugu rubripes)	4
AJ413189	Sparus aurata TNF-alpha gene for tumor necrosis factor alpha, exons 1-4.	Sparus aurata (gilthead seabream)	4
AJ413951	Mus musculus SLC2A8 gene for glucose transporter 8.	Mus musculus (house mouse)	5
AJ413952	Mus musculus Arfrp1 gene for ARF-related protein 1.	Mus musculus (house mouse)	4
AJ416952	Salmo salar ppar gamma gene for peroxisome proliferator-activated receptor gamma, exons 1-7.	Salmo salar (Atlantic salmon)	4
AJ417432	Felis catus ops gene for opsin.	Felis catus (domestic cat)	4
AJ417434	Felis catus pdeg gene for cGMP phosphodiesterase gamma subunit, exons 1-4.	Felis catus (domestic cat)	3
AJ419178	Sparus aurata IL-1b gene for interleukin-1 beta, exons 1-5.	Sparus aurata (gilthead seabream)	2
AJ419848	Carassius auratus il-1b-1 gene for interleukin-1 beta-1, exons 1-7.	Carassius auratus (goldfish)	4
AJ419849	Carassius auratus il-1b-2 gene for interleukin-1 beta-2, exons 1-5.	Carassius auratus (goldfish)	4
AJ421521	Fugu rubripes guca1a gene for guanylate cyclase activating protein 1, exons 1-4.	Takifugu rubripes (Fugu rubripes)	4
AJ421522	Fugu rubripes guca1b gene for guanylate cyclase activating protein 2, exons 1-4.	Takifugu rubripes (Fugu rubripes)	4
AJ427344	Mus musculus aco1 gene for cytoplasmic aconitase, exons 1-21.	Mus musculus (house mouse)	4
AJ431708	Bungarus multicinctus a8 chain gene for A8 chain of beta-bungarotoxin, exons 1-4.	Bungarus multicinctus (many-banded krait)	4
AJ431709	Bungarus multicinctus a1 chain gene for A1 chain of beta-bungarotoxin, exons 1-4.	Bungarus multicinctus (many-banded krait)	4
AJ431710	Bungarus multicinctus a1a chain gene for A1a chain beta-bungarotoxin, exons 1-4.	Bungarus multicinctus (many-banded krait)	4
AJ437697	Saimiri sciureus sciureus tnfa gene for tumor necrosis factor alpha, exons 1-4.	Saimiri sciureus sciureus	4
AJ438435	Mus musculus LAT gene for linker protein, exons 1-12.	Mus musculus (house mouse)	5
AJ438576	Saimiri sciureus sciureus Sasc-31 gene for MHC class I antigen, exons 1-8.	Saimiri sciureus sciureus	5
AJ439425	Macaca mulatta DC-SIGN gene for putative mannose-binding C-type lectin mDC-SIGN.	Macaca mulatta (rhesus monkey)	4
AJ489810	Callithrix jacchus ghlp5 gene for growth hormone-like protein 5 precursor, exons 1-5.	Callithrix jacchus (white-tufted-ear marmoset)	5
AJ489811	Callithrix jacchus ghlp6 gene for growth hormone-like protein 6 precursor, exons 1-5.	Callithrix jacchus (white-tufted-ear marmoset)	5
AJ492191	Delphinus delphis gh gene for growth hormone, exons 1-5.	Delphinus delphis (saddleback dolphin)	5
AJ496547	Takifugu rubripes slc11 alpha gene for solute carrier family 11 protein, exons 1-15.	Takifugu rubripes (Fugu rubripes)	5
AJ496548	Takifugu rubripes slc11 beta gene for solute carrier family 11 protein, exons 1-15.	Takifugu rubripes (Fugu rubripes)	4
AJ506760	Canis familiaris gnat1 gene for rod photoreceptor transducin alpha 1 subunit, exons 1-9.	Canis lupus familiaris (dog)	5
AJ506968	Takifugu rubripes aif1, csnk2B, cyp21A2, c4, tnx and rxrbeta genes.	Takifugu rubripes (Fugu rubripes)	4
AJ509807	Sparus aurata prl gene for prolactin, exons 1-5.	Sparus aurata (gilthead seabream)	3
AJ517174	Platichthys flesus uii gene for urotensin II precursor, exons 1-4.	Platichthys flesus (European flounder)	4
AJ537598	Rattus norvegicus gpx-4 gene for phospholipid hydroperoxide glutathione peroxidase.	Rattus norvegicus (Norway rat)	4
AJ539467	Pleuronectes platessa ppara gene for peroxisome proliferator-activated receptor alpha, exons 1-8.	Pleuronectes platessa (European plaice)	4
AJ539469	Pleuronectes platessa pparg gene for peroxisome proliferator-activated receptor gamma, exons 2-9.	Pleuronectes platessa (European plaice)	4
AJ539537	Takifugu rubripes il10 gene for interleukin 10 homologue, exons 1-5.	Takifugu rubripes (Fugu rubripes)	5
AJ544578	Takifugu rubripes ptr3 gene for parathyroid hormone receptor 3, exons 1-13.	Takifugu rubripes (Fugu rubripes)	5
AJ544618	Takifugu rubripes utrn gene for putative utrophin, exons 1-54 and joined CDS.	Takifugu rubripes (Fugu rubripes)	4
AJ544820	Danio rerio ifn gene for interferon, exons 1-5.	Danio rerio (zebrafish)	4
AJ544889	Tetraodon nigroviridis ifn gene for interferon, exons 1-5.	Tetraodon nigroviridis	4
AJ544892	Tetraodon nigroviridis crfb1 gene, crfb2 gene, crfb3 gene, crfb4 gene, crfb5 gene, crfb6 gene and ORF1 DNA.	Tetraodon nigroviridis	1
AJ544893	Tetraodon nigroviridis crfb7 gene for helical cytokine receptor CRFB7, exons 1-7.	Tetraodon nigroviridis	5
AJ544894	Tetraodon nigroviridis crfb8 gene for helical cytokine receptor CRFB8, exons 1-8.	Tetraodon nigroviridis	4
AJ544895	Tetraodon nigroviridis crfb9 gene for helical cytokine receptor CRFB9, exons 1-5.	Tetraodon nigroviridis	4
AJ544896	Tetraodon nigroviridis tf1 gene for tissue factor 1, exons 1-6.	Tetraodon nigroviridis	4
AJ544897	Tetraodon nigroviridis tf2 gene for tissue factor 2, exons 1-7.	Tetraodon nigroviridis	3
AJ544898	Tetraodon nigroviridis il10 gene for interleukin 10, exons 1-5.	Tetraodon nigroviridis	4
AJ544900	Tetraodon nigroviridis mt gene for methylase, exons 1-6.	Tetraodon nigroviridis	1
AJ544903	Tetraodon nigroviridis pkr2 gene for double stranded RNA-activated protein kinase 2, exons 1-7.	Tetraodon nigroviridis	4
AJ547615	Takifugu rubripes pth2 gene for parathyroid hormone receptor, exons 1-13.	Takifugu rubripes (Fugu rubripes)	4
AJ550164	Cyprinus carpio CXCa for CXC chemokine a protein, exons 1-4.	Cyprinus carpio (common carp)	4
AJ550228	Salmo salar salarin gene for cysteine proteinase inhibitor protein, exons 1-13.	Salmo salar (Atlantic salmon)	5
AJ550897	Takifugu rubripes ptr1 gene for parathyroid hormone receptor 1, exons 1-13.	Takifugu rubripes (Fugu rubripes)	3
AJ555462	Fugu rubripes il-12 alpha gene for interleukin-12 Alpha, exons 1-6.	Takifugu rubripes (Fugu rubripes)	6
AJ564202	Gallus gallus IL12B gene for interleukin-12 beta chain precursor, exons 1-7.	Gallus gallus (chicken)	4
AJ566198	Chionodraco hamatus il-1b gene for interleukin 1 beta, exons 1-5.	Chionodraco hamatus	4
AJ568025	Bos taurus defb300 gene for beta-defensin 300, exons 1-2.	Bos taurus (cattle)	2
AJ575419	Camelus dromedarius gh gene for growth hormone, exons 1-5.	Camelus dromedarius (Arabian camel)	5
AJ575420	Giraffa camelopardalis gh1 gene for growth hormone, exons 1-5.	Giraffa camelopardalis (giraffe)	5
AJ575421	Giraffa camelopardalis gh2 gene for growth hormone, exons 1-5.	Giraffa camelopardalis (giraffe)	5
AJ575422	Hippopotamus amphibius gh1 gene for growth hormone, exons 1-5.	Hippopotamus amphibius (hippopotamus)	5
AJ575423	Hippopotamus amphibius gh2 gene for growth hormone, exons 1-5.	Hippopotamus amphibius (hippopotamus)	5
AJ580010	Mus musculus Ngb gene for neuroglobin, exons 1-4.	Mus musculus (house mouse)	4
AJ583023	Takifugu rubripes IFN1 gene for type I interferon 1 and IFN2 gene for type I interferon 2.	Takifugu rubripes (Fugu rubripes)	4
AJ584837	Takifugu rubripes il-21 gene for interleukin-21, exons 1-5.	Takifugu rubripes (Fugu rubripes)	5
AJ584838	Takifugu rubripes il-2 gene for interleukin-2, exons 1-4.	Takifugu rubripes (Fugu rubripes)	4
AJ584839	Takifugu rubripes il-20 gene for interleukin-20, exons 1-5.	Takifugu rubripes (Fugu rubripes)	5
AJ616216	Takifugu rubripes ifng gene for interferon gamma, exons 1-4.	Takifugu rubripes (Fugu rubripes)	4
AJ621614	Gallus gallus IL10 gene for interleukin-10, exons 1-5.	Gallus gallus (chicken)	3
AJ632075	Takifugu rubripes fmo gene for putative flavin-monooxygenase.	Takifugu rubripes (Fugu rubripes)	5
AJ635196	Tetraodon nigroviridis gbX1 gene for globin X, exons 1-5.	Tetraodon nigroviridis	5
AJ635197	Tetraodon nigroviridis gbX2 gene for globin X, exons 1-5.	Tetraodon nigroviridis	5
AJ639840	Gallus gallus CHIR-B2 gene for immunoglobulin-like receptor CHIR-B2 precursor, exons 1-7.	Gallus gallus (chicken)	5
AJ704621	Gallus gallus FGF8 gene for fibroblast growth factor 8.	Gallus gallus (chicken)	5
AJ716203	Oncorhynchus mykiss cyp19b-I gene for P450aromB-I, exons 1-10.	Oncorhynchus mykiss (rainbow trout)	4
AJ745096	Gallus gallus CHIR-AB2 gene for immunoglobulin-like receptor CHIR-AB2 precursor, exons 1-6, strain H.B19.	Gallus gallus (chicken)	5
AJ745097	Gallus gallus CHIR-AB1 gene for immunoglobulin-like receptor CHIR-AB1 precursor, exons 1-6, strain H.B19.	Gallus gallus (chicken)	5
AJ745098	Gallus gallus CHIR-A2 gene for immunoglobulin-like receptor CHIR-A2 precursor, exons 1-5, strain H.B19.	Gallus gallus (chicken)	5
AJ748588	Ovis aries il10 gene for interleukin 10 precursor, exons 1-5.	Ovis aries (sheep)	5
AJ811996	Cyprinus carpio NILT1 gene for NILT1 leucocyte receptor, exons 1-6.	Cyprinus carpio (common carp)	5
AJ811997	Cyprinus carpio NILT2 gene for NILT2 leucocyte receptor, exons 1-6.	Cyprinus carpio (common carp)	5
AJ831741	Balaenoptera physalus gh gene for growth hormone precursor, exons 1-5.	Balaenoptera physalus (finback whale)	5
AJ833636	Gallus gallus CHIR-B1 gene for immunoglobulin-like receptor CHIR-B1 precursor, exons 1-6, strain H.B19.	Gallus gallus (chicken)	5
AJ845197	Carassius auratus agouti gene for Agouti-signaling protein, exons 1-4.	Carassius auratus (goldfish)	3
AJ854106	Dicentrarchus labrax ca gene for carbonic anhydrase, exons 1-5.	Dicentrarchus labrax (European sea bass)	4
AJ867256	Oncorhynchus mykiss IL11 gene for interleukin-11, exons 1-5.	Oncorhynchus mykiss (rainbow trout)	4
AJ879911	Gallus gallus CHIR-B4 gene for immunoglobulin-like receptor CHIR-B4 precursor,exons 1-7, strain H.B19.	Gallus gallus (chicken)	5
AJ889825	Takifugu rubripes uii gene for urotensin II precursor, exons 1-4.	Takifugu rubripes (Fugu rubripes)	4
AL021880	Fugu rubripes cosmid 258N02 containing IGFII, TH, NAP2 genes.	Takifugu rubripes (Fugu rubripes)	3
AL035357	Fugu rubripes cosmid 092H06 genomic DNA fragment, top1alpha gene.	Takifugu rubripes (Fugu rubripes)	4
AL035358	Fugu rubripes cosmid 009I14 genomic DNA fragment, top1beta gene.	Takifugu rubripes (Fugu rubripes)	4
AL591213	Zebrafish DNA sequence from clone BUSM1-150F13, complete sequence.	Danio rerio (zebrafish)	1
AL627163	Zebrafish DNA sequence from clone XX-KT90 Contains part of a novel gene and a novel gene similar to SLC17A6 (solute carrier family 17 (sodium-dependent inorganic phosphate cotransporter), member 6), complete sequence.	Danio rerio (zebrafish)	1
AL645787	Zebrafish DNA sequence from clone BUSM1-39L02 Contains the 3'part of the alcam gene foractivated leukocyte cell adhesion molecule and the 3' part for a novel gene similar to CBL (Cas-Br-M murine ectopic retroviral transforming sequence), complete sequence.	Danio rerio (zebrafish)	1
AL645804	Zebrafish DNA sequence from clone BUSM1-25N23 Contains the 3' part of a novel gene similar to CBL (Cas-Br-M (murine) ecotropic retroviral transforming sequence), the 3' part of the alcam gene for activated leukocyte cell adhesion molecule and a putative novel gene, complete sequence.	Danio rerio (zebrafish)	1
AL672149	Zebrafish DNA sequence from clone BUSM1-265N10 Contains the 3' part of a novel gene similar to IP3K (inositol 1,4,5-trisphosphate 3-kinase), complete sequence.	Danio rerio (zebrafish)	4
AM049993	Cervus elaphus gh gene for growth hormone, variant B, exons 1-5.	Cervus elaphus (red deer)	5
AM183302	Macaca fascicularis ncr2 gene for natural cytotoxicity triggering receptor 2, exons 1-5, clone D8-100.	Macaca fascicularis (crab-eating macaque)	5
AM489415	Oncorhynchus mykiss IFN1 gene for type I interferon 1, exons 1-5.	Oncorhynchus mykiss (rainbow trout)	5
AM489416	Oncorhynchus mykiss IFN2 gene for type I interferon 2, exons 1-5.	Oncorhynchus mykiss (rainbow trout)	5
AM489417	Oncorhynchus mykiss IFN3 gene for type I interferon 3, exons 1-5.	Oncorhynchus mykiss (rainbow trout)	5
AM493682	Salmo salar lysG gene for goose-type lysozyme, exons 1-5.	Salmo salar (Atlantic salmon)	5
AM746199	Platichthys flesus ugt1B gene for UDP-glucuronosyltransferase.	Platichthys flesus (European flounder)	4
AM900443	Bubalus bubalis csn3 gene for kappa-casein, exons 1-5.	Bubalus bubalis (water buffalo)	3
AY008848	Ictalurus punctatus clone Icpu-UA/3 MHC class I antigen gene, complete cds.	Ictalurus punctatus (channel catfish)	5
AY008849	Ictalurus punctatus clone Icpu-UA/26 MHC class I antigen gene, complete cds.	Ictalurus punctatus (channel catfish)	5
AY027494	Pseudonaja textilis class 1B phospholipase A2 Pt-PLA1 gene, complete cds.	Pseudonaja textilis	4
AY027495	Pseudonaja textilis class 1B phospholipase A2 Pt-PLA2 gene, complete cds.	Pseudonaja textilis	4
AY029238	Coturnix coturnix lipocalin Q83 (Q83) gene, complete cds.	Coturnix coturnix (common quail)	4
AY029613	Mus musculus GTP binding protein 3 gene, complete cds; nuclear gene for mitochondrial product.	Mus musculus (house mouse)	4
AY033496	Homo sapiens keratin protein K6irs (KRT6) gene, complete cds.	Homo sapiens (human)	4
AY034635	Papio hamadryas ursinus cytochrome P450c17 gene, complete cds.	Papio ursinus (chacma baboon)	5
AY038934	Homo sapiens TAHCCP1 (TAHCCP1) gene, complete cds.	Homo sapiens (human)	5
AY043179	Xenopus laevis osteocalcin gene, complete cds.	Xenopus laevis (African clawed frog)	4
AY043296	Mus musculus ribosomal protein S3 (Rps3) gene, complete cds; and U15a snoRNA and U15b snoRNA genes, complete sequence.	Mus musculus (house mouse)	5
AY044189	Sus scrofa uroplakin II gene, complete cds.	Sus scrofa (pig)	4
AY046055	Homo sapiens zonadhesin (ZAN) gene, complete cds, alternatively spliced.	Homo sapiens (human)	4
AY046056	Mus musculus zonadhesin (Zan) gene, complete cds.	Mus musculus (house mouse)	4
AY046076	Ictalurus punctatus immune-type receptor 10 gene, complete cds.	Ictalurus punctatus (channel catfish)	4
AY049008	Homo sapiens mitochondrial ceramidase gene, complete cds; nuclear gene for mitochondrial product.	Homo sapiens (human)	2
AY049077	Mus musculus carbonic anhydrase 9 (Car9) gene, complete cds.	Mus musculus (house mouse)	4
AY052495	Mus musculus zinc finger protein ZF-12 gene, complete cds.	Mus musculus (house mouse)	3
AY053360	Catla catla growth hormone protein gene, complete cds.	Catla catla (catla)	4
AY054408	Mus musculus glycine N-methyltransferase gene, complete cds.	Mus musculus (house mouse)	4
AY055468	Mus musculus aquaporin-2 (Aqp2) gene, exons 1 through 4 and complete cds.	Mus musculus (house mouse)	4
AY062256	Homo sapiens otospiralin gene, complete cds.	Homo sapiens (human)	3
AY065651	Sparus aurata matrix Gla protein (MGP) gene, complete cds.	Sparus aurata (gilthead seabream)	4
AY071827	Mus musculus gut-enriched kruppel-like factor 4 (Klf4) gene, complete cds.	Mus musculus (house mouse)	4
AY074662	Pongo pygmaeus complement factor B precursor (BF) gene, complete cds.	Pongo pygmaeus (orangutan)	5
AY074663	Pan troglodytes complement factor B precursor (BF) gene, complete cds.	Pan troglodytes (chimpanzee)	5
AY074664	Gorilla gorilla complement factor B precursor (BF) gene, complete cds.	Gorilla gorilla (gorilla)	5
AY079050	Mus musculus tongue plunc-like protein (Tpl) gene, complete cds.	Mus musculus (house mouse)	4
AY081135	Takifugu rubripes neuronal nitric oxide synthase (NOS1) gene, complete cds.	Takifugu rubripes (Fugu rubripes)	4
AY082334	Gallus gallus chondrogenesis associated lipocalin gene, complete cds.	Gallus gallus (chicken)	5
AY090592	Pseudosciaena crocea growth hormone (GH) gene, complete cds.	Pseudosciaena crocea (croceine croaker)	4
AY094978	Macaca mulatta CD1e gene, complete cds.	Macaca mulatta (rhesus monkey)	5
AY096002	Mus musculus NADH dehydrogenase:ubiquinone Fe-S protein 8 (Ndufs8) gene, complete cds.	Mus musculus (house mouse)	4
AY099351	Mus musculus CpG binding protein (Cgbp) gene, complete cds.	Mus musculus (house mouse)	4
AY100019	Mus musculus LPS-induced CXC chemokine (Scyb5) gene, complete cds.	Mus musculus (house mouse)	4
AY100524	Homo sapiens apolipoprotein AII (APOA2) gene, complete cds.	Homo sapiens (human)	3
AY112747	Takifugu rubripes matrix Gla protein gene, complete cds.	Takifugu rubripes (Fugu rubripes)	4
AY115107	Mus musculus vaccinia related kinase 3 (Vrk3) and activating transcription factor 5 (Atf5) genes, complete cds.	Mus musculus (house mouse)	1
AY115478	Cyprinus carpio L41 ribosomal protein gene, complete cds.	Cyprinus carpio (common carp)	3
AY115493	Mus musculus transmembrane glycoprotein E11 (E11) gene, promoter region, exons 1 through 6 and complete cds.	Mus musculus (house mouse)	4
AY119788	Mus musculus SMAD4 (Smad4) gene, complete cds.	Mus musculus (house mouse)	4
AY128412	Mus musculus guanylate binding protein 5 (Gbp5) gene, complete cds.	Mus musculus (house mouse)	4
AY129964	Mus musculus strain C3H GPI-gamma 4 gene, complete cds.	Mus musculus (house mouse)	4
AY135686	Homo sapiens growth arrest and DNA-damage-inducible, alpha (GADD45A) gene, complete cds.	Homo sapiens (human)	4
AY135690	Mus musculus argonaute 4 protein (Ago4) gene, complete cds.	Mus musculus (house mouse)	4
AY135692	Mus musculus Miwi 2 protein (Miwi2) gene, complete cds.	Mus musculus (house mouse)	4
AY137338	Mus musculus osteoclast inhibitory lectin (Ocil) gene, complete cds.	Mus musculus (house mouse)	4
AY145142	Ictalurus punctatus interleukin-8 gene, complete cds.	Ictalurus punctatus (channel catfish)	4
AY145899	Rattus norvegicus sterolin 2 (Abcg8) and sterolin 1 (Abcg5) genes, complete cds.	Rattus norvegicus (Norway rat)	4
AY146625	Pan troglodytes placental lactogen PL-A gene, complete cds.	Pan troglodytes (chimpanzee)	5
AY146626	Pan troglodytes placental lactogen PL-B gene, complete cds.	Pan troglodytes (chimpanzee)	5
AY146628	Pan troglodytes placental lactogen PL-D gene, complete cds.	Pan troglodytes (chimpanzee)	5
AY148223	Cyprinus carpio chicken-II-type gonadotropin-releasing hormone precursor (GnRH-II) gene, complete cds.	Cyprinus carpio (common carp)	3
AY152843	Vipera aspis zinnikeri vaspin A (VaspA) gene, complete cds.	Vipera aspis zinnikeri	4
AY155574	Mus musculus mp29 gene, complete cds.	Mus musculus (house mouse)	4
AY157995	Takifugu rubripes synapsin 2B (Syn2B) gene, complete cds.	Takifugu rubripes (Fugu rubripes)	4
AY158634	Vipera aspis vaspin B (VaspB) gene, complete cds.	Vipera aspis (aspic viper)	4
AY158635	Vipera aspis zinnikeri vaspin B (VaspB) gene, complete cds.	Vipera aspis zinnikeri	4
AY158636	Vipera berus berus phospholipase A2 (Pla2Vb) gene, complete cds.	Vipera berus berus (common viper)	4
AY158637	Vipera aspis aspis ammodytin I2 (AmtI2) gene, complete cds.	Vipera aspis aspis	4
AY158638	Vipera aspis ammodytin I2 (AmtI2) gene, complete cds.	Vipera aspis (aspic viper)	4
AY158639	Vipera berus berus ammodytin I2 (AmtI2) gene, complete cds.	Vipera berus berus (common viper)	4
AY158659	Takifugu rubripes synapsin 2A and tissue inhibitor of metalloproteinases 4 genes, complete cds.	Takifugu rubripes (Fugu rubripes)	1
AY159807	Vipera aspis aspis ammodytin I1 (AmtI1) gene, complete cds.	Vipera aspis aspis	4
AY159810	Vipera aspis zinnikeri ammodytin I1 (AmtI1) gene, complete cds.	Vipera aspis zinnikeri	4
AY159811	Vipera berus berus ammodytin I1 (AmtI1) gene, complete cds.	Vipera berus berus (common viper)	4
AY160683	Bos taurus solute carrier family 35 member 3 (slc35a3) gene, complete cds.	Bos taurus (cattle)	4
AY161855	Takifugu rubripes melanocortin 5 receptor (MC5R) gene, complete cds.	Takifugu rubripes (Fugu rubripes)	4
AY165037	Homo sapiens ATX1-like protein (ATOX1) gene, complete cds.	Homo sapiens (human)	3
AY170122	Megalobrama amblycephala beta-actin gene, complete cds.	Megalobrama amblycephala	4
AY170464	Takifugu rubripes C16orf8-like protein, hemoglobin alpha 3 subunit (HBA3), hemoglobin beta subunit (HBB), hemoglobin alpha 4 subunit (HBA4), and leucine carboxyl methyltransferase (LCMT) genes, complete cds.	Takifugu rubripes (Fugu rubripes)	1
AY178836	Danio rerio osteocalcin gene, exons 1 through 4, and complete cds.	Danio rerio (zebrafish)	4
AY180177	Mus musculus KIS kinase (Kis) gene, exons 1 through 8 and complete cds.	Mus musculus (house mouse)	4
AY180375	Tetraodon fluviatilis STAT6 gene, complete cds.	Tetraodon fluviatilis	5
AY183661	Tetraodon fluviatilis tyrosine kinase jak2b gene, complete cds.	Tetraodon fluviatilis	4
AY184211	Mesocricetus auratus islet neogenesis associated protein (INGAP) gene, complete cds.	Mesocricetus auratus (golden hamster)	4
AY193889	Mus musculus zygote arrest 1 (Zar1) gene, complete cds.	Mus musculus (house mouse)	4
AY198391	Homo sapiens surfactant, pulmonary-associated protein A1 (SFTPA1) gene, complete cds.	Homo sapiens (human)	4
AY206865	Homo sapiens TAF12 RNA polymerase II, TATA box binding protein (TBP)-associated factor, 20kDa (TAF12) gene, complete cds.	Homo sapiens (human)	4
AY210801	Danio rerio Prmd14 (prdm14) gene, complete cds.	Danio rerio (zebrafish)	5
AY210802	Danio rerio nuclear receptor coactivator (tif2) gene, complete cds.	Danio rerio (zebrafish)	4
AY216658	Mus musculus paired immunoglobulin-like receptor A6 (Pira6) gene, complete cds.	Mus musculus (house mouse)	4
AY219042	Homo sapiens caspase 2, apoptosis-related cysteine protease (neural precursor cell expressed, developmentally down-regulated 2) (CASP2) gene, complete cds.	Homo sapiens (human)	4
AY222648	Macaca fascicularis ZPB protein gene, complete cds.	Macaca fascicularis (crab-eating macaque)	5
AY226907	Mus musculus mastrin gene, complete cds.	Mus musculus (house mouse)	4
AY227795	Takifugu rubripes melanocortin 5 receptor (MC5R) gene, complete cds.	Takifugu rubripes (Fugu rubripes)	4
AY231476	Ctenopharyngodon idella glucose transporter X (glutX) gene, complete cds.	Ctenopharyngodon idella (grass carp)	4
AY233000	Oryzias latipes cytochrome P450 1A (Cyp1A) gene, exons 2 through 7 and complete cds.	Oryzias latipes (Japanese medaka)	4
AY233381	Gallus gallus polymeric immunoglobulin receptor (PIGR) gene, complete cds.	Gallus gallus (chicken)	5
AY246698	Cyprinus carpio chicken-II type gonadotropin releasing hormone precursor, gene, complete cds.	Cyprinus carpio (common carp)	3
AY254046	Homo sapiens caspase 6, apoptosis-related cysteine protease (CASP6) gene, complete cds.	Homo sapiens (human)	4
AY254202	Gallus gallus intestinal fatty acid-binding protein gene, complete cds.	Gallus gallus (chicken)	4
AY254573	Mus musculus pigpen protein gene, complete cds.	Mus musculus (house mouse)	4
AY258289	Homo sapiens membrane-spanning 4-domains subfamily A member 3 (MS4A3) gene, complete cds.	Homo sapiens (human)	4
AY261383	Mus musculus transmembrane proteinase serine 3 (Tmprss3) gene, complete cds.	Mus musculus (house mouse)	4
AY265418	Ameiurus nebulosus procorticotropin releasing factor gene, complete cds.	Ameiurus nebulosus (brown bullhead)	4
AY266452	Danio rerio intestinal fatty acid binding protein 2 (fabp2) gene, complete cds.	Danio rerio (zebrafish)	4
AY267901	Homo sapiens superoxide dismutase 2, mitochondrial (SOD2) gene, complete cds; nuclear gene for mitochondrial product.	Homo sapiens (human)	4
AY271297	Bos grunniens growth hormone gene, complete cds.	Bos grunniens (domestic yak)	5
AY271820	Homo sapiens arylsulfatase A (ARSA) gene, complete cds.	Homo sapiens (human)	4
AY277970	Takifugu rubripes transcription factor Sox13 (Sox13) gene, complete cds.	Takifugu rubripes (Fugu rubripes)	5
AY277971	Takifugu rubripes transcription factor Sox6a (Sox6a) gene, complete cds.	Takifugu rubripes (Fugu rubripes)	4
AY277972	Takifugu rubripes transcription factor Sox6b (Sox6b) gene, complete cds.	Takifugu rubripes (Fugu rubripes)	5
AY277973	Takifugu rubripes transcription factor Sox5 (Sox5) gene, complete cds.	Takifugu rubripes (Fugu rubripes)	4
AY279212	Rivulus marmoratus c-fos (c-fos) gene, complete cds.	Kryptolebias marmoratus (mangrove rivulus)	4
AY279213	Rivulus marmoratus cytochrome P450 1A (CYP1A) gene, complete cds.	Kryptolebias marmoratus (mangrove rivulus)	4
AY279214	Rivulus marmoratus vitellogenin gene, complete cds.	Kryptolebias marmoratus (mangrove rivulus)	4
AY284844	Oryctolagus cuniculus alpha s1-casein gene, complete cds.	Oryctolagus cuniculus (rabbit)	4
AY288916	Homo sapiens cytochrome P450, family 27, subfamily B, polypeptide 1 (CYP27B1) gene, complete cds.	Homo sapiens (human)	4
AY289192	Mus musculus glucose 6-phosphate transporter gene, complete cds.	Mus musculus (house mouse)	4
AY293855	Homo sapiens insulin-like growth factor 2 receptor (IGF2R) gene, complete cds.	Homo sapiens (human)	4
AY294557	Tetraodon nigroviridis interleukin-20 (IL20) and interleukin-10 (IL10) genes, complete cds.	Tetraodon nigroviridis	4
AY294559	Tetraodon nigroviridis interleukin-24 (IL24) gene, complete cds.	Tetraodon nigroviridis	5
AY302218	Rattus norvegicus strain F344 MHC class Ib antigen (RT1-M2) gene, complete cds.	Rattus norvegicus (Norway rat)	5
AY303688	Gallus gallus ghrelin gene, complete cds.	Gallus gallus (chicken)	4
AY303988	Sus scrofa breed Taihu MHC class II antigen (SLA-DQA) gene, complete cds.	Sus scrofa (pig)	4
AY303989	Sus scrofa breed Taihu MHC class II antigen (SLA-DQB) gene, complete cds.	Sus scrofa (pig)	5
AY303990	Sus scrofa breed Taihu MHC class II antigen (SLA-DRA) gene, complete cds.	Sus scrofa (pig)	4
AY303991	Sus scrofa breed Taihu MHC class II antigen (SLA-DRB) gene, complete cds.	Sus scrofa (pig)	4
AY304542	Mus musculus peroxisomal 3-ketoacyl-CoA thiolase A gene, exons 1 through 12 and complete cds.	Mus musculus (house mouse)	5
AY318944	Canis familiaris epithelial keratin 10 (Ker10) gene, complete cds.	Canis lupus familiaris (dog)	5
AY321068	Sus scrofa intercellular adhesion molecule-2 gene, exons 1 throubh 4 and complete cds.	Sus scrofa (pig)	4
AY324386	Homo sapiens glucose phosphate isomerase (GPI) gene, complete cds.	Homo sapiens (human)	4
AY330169	Cyprinus carpio nucleolin gene, complete cds.	Cyprinus carpio (common carp)	5
AY332241	Tetraodon nigroviridis melanocortin 5 receptor (MC5R) gene, complete cds.	Tetraodon nigroviridis	4
AY333182	Gallus gallus cyclin S gene, complete cds.	Gallus gallus (chicken)	4
AY335939	Homo sapiens homeodomain protein IRXA2 (IRX2) gene, complete cds.	Homo sapiens (human)	4
AY338491	Homo sapiens cyclin B1 (CCNB1) gene, complete cds.	Homo sapiens (human)	4
AY340484	Homo sapiens glyceraldehyde-3-phosphate dehydrogenase (GAPD) gene, complete cds.	Homo sapiens (human)	4
AY341246	Homo sapiens catechol-O-methyltransferase (COMT) gene, complete cds.	Homo sapiens (human)	4
AY346135	Ovis aries SLPI gene, complete cds.	Ovis aries (sheep)	4
AY357924	Homo sapiens surfactant protein c (SFTPC) gene, complete cds.	Homo sapiens (human)	5
AY359820	Danio rerio period 4 (per4) gene, complete cds.	Danio rerio (zebrafish)	5
AY365046	Pan troglodytes BRCA1 (BRCA1) gene, complete cds.	Pan troglodytes (chimpanzee)	4
AY369778	Homo sapiens cytochrome P450, family 4, subfamily A, polypeptide 11 (CYP4A11) gene, complete cds.	Homo sapiens (human)	4
AY370611	Rattus norvegicus probasin (Pbsn) gene, promoter region and complete cds.	Rattus norvegicus (Norway rat)	4
AY372274	Macaca mulatta ghrelin precursor (GHRL) gene, complete cds.	Macaca mulatta (rhesus monkey)	4
AY394089	Salmo salar pituitary alpha-2 glycoprotein hormone subunit precursor, gene, complete cds.	Salmo salar (Atlantic salmon)	3
AY395718	Siniperca chuatsi viperin gene, complete cds.	Siniperca chuatsi (Chinese perch)	5
AY398667	Homo sapiens insulin-like growth factor binding protein 2, 36kDa (IGFBP2) gene, complete cds.	Homo sapiens (human)	4
AY434089	Homo sapiens insulin-like growth factor binding protein 1 (IGFBP1) gene, complete cds.	Homo sapiens (human)	4
AY434104	Homo sapiens endothelin 1 (EDN1) gene, complete cds.	Homo sapiens (human)	4
AY442327	Homo sapiens Werner syndrome (WRN) gene, complete cds.	Homo sapiens (human)	4
AY443495	Homo sapiens cysteine-rich, angiogenic inducer, 61 (CYR61) gene, complete cds.	Homo sapiens (human)	4
AY453856	Oryctolagus cuniculus urokinase plasminogen activator (uPA) gene, complete cds.	Oryctolagus cuniculus (rabbit)	5
AY458653	Takifugu rubripes STAT4 (Stat4) gene, complete cds.	Takifugu rubripes (Fugu rubripes)	4
AY461843	Gallus gallus growth hormone gene, complete cds.	Gallus gallus (chicken)	5
AY463543	Homo sapiens mucin 1, transmembrane (MUC1) gene, complete cds.	Homo sapiens (human)	4
AY464121	Sus scrofa insulin-like growth factor-binding protein 3 gene, complete cds.	Sus scrofa (pig)	4
AY466111	Homo sapiens tumor necrosis factor receptor superfamily, member 14 (herpesvirus entry mediator) (TNFRSF14) gene, complete cds.	Homo sapiens (human)	4
AY480012	Pan troglodytes interleukin 13 (IL13) and interleukin 4 (IL4) genes, complete cds.	Pan troglodytes (chimpanzee)	4
AY485821	Sebastes caurinus proglucagon I gene, complete cds.	Sebastes caurinus	5
AY496422	Homo sapiens nuclear factor of kappa light polypeptide gene enhancer in B-cells inhibitor, alpha (NFKBIA) gene, complete cds.	Homo sapiens (human)	4
AY496440	Coturnix coturnix WS5 gene, complete cds.	Coturnix coturnix (common quail)	4
AY497013	Macaca mulatta abnormal spindle-like (ASPM) gene, complete cds.	Macaca mulatta (rhesus monkey)	4
AY497014	Gorilla gorilla abnormal spindle-like (ASPM) gene, complete cds.	Gorilla gorilla (gorilla)	4
AY497016	Pan troglodytes abnormal spindle-like (ASPM) gene, complete cds.	Pan troglodytes (chimpanzee)	4
AY497017	Pongo pygmaeus abnormal spindle-like (ASPM) gene, complete cds.	Pongo pygmaeus (orangutan)	4
AY497549	Meleagris gallopavo preproghrelin (GHRL) gene, complete cds.	Meleagris gallopavo (turkey)	4
AY498872	Coregonus lavaretus growth hormone type A (GHA) gene, complete cds.	Coregonus lavaretus	5
AY507928	Takifugu rubripes parkin gene, complete cds.	Takifugu rubripes (Fugu rubripes)	4
AY509891	Takifugu rubripes signal transducer and activator of transcription 5 gene, complete cds.	Takifugu rubripes (Fugu rubripes)	5
AY528644	Sus scrofa resistin gene, complete cds.	Sus scrofa (pig)	3
AY534327	Ictalurus punctatus follistatin gene, complete cds.	Ictalurus punctatus (channel catfish)	5
AY542961	Salmo salar cathelicidin-derived antimicrobial peptide 2 precursor (CATH-2) gene, complete cds.	Salmo salar (Atlantic salmon)	3
AY545055	Gallus gallus extracellular fatty acid binding protein (EXFABP) gene, complete cds.	Gallus gallus (chicken)	4
AY550250	Sus scrofa thyroxine-binding globulin (SERPINA7) gene, complete cds.	Sus scrofa (pig)	4
AY554343	Takifugu rubripes claudin 7a (cldn7a) gene, complete cds.	Takifugu rubripes (Fugu rubripes)	4
AY554344	Takifugu rubripes claudin 18 (cldn18) gene, complete cds.	Takifugu rubripes (Fugu rubripes)	4
AY554347	Takifugu rubripes claudin 7b (cldn7b) gene, complete cds.	Takifugu rubripes (Fugu rubripes)	1
AY554352	Takifugu rubripes claudin 1 (cldn1) gene, complete cds.	Takifugu rubripes (Fugu rubripes)	4
AY554357	Takifugu rubripes claudin 15b (cldn15b) gene, complete cds.	Takifugu rubripes (Fugu rubripes)	4
AY554359	Takifugu rubripes claudin 10a (cldn10a) gene, complete cds.	Takifugu rubripes (Fugu rubripes)	1
AY554362	Takifugu rubripes claudin 19 (cldn19) gene, complete cds.	Takifugu rubripes (Fugu rubripes)	4
AY554363	Takifugu rubripes claudin 26 (cldn26) gene, complete cds.	Takifugu rubripes (Fugu rubripes)	1
AY554364	Takifugu rubripes claudin 25 (cldn25) gene, complete cds.	Takifugu rubripes (Fugu rubripes)	1
AY554365	Takifugu rubripes claudin 15a (cldn15a) gene, complete cds.	Takifugu rubripes (Fugu rubripes)	1
AY554391	Takifugu rubripes claudin 10d (cldn10d) gene, complete cds.	Takifugu rubripes (Fugu rubripes)	4
AY554395	Takifugu rubripes claudin 10c (cldn10c) gene, complete cds.	Takifugu rubripes (Fugu rubripes)	4
AY554396	Takifugu rubripes claudin 10b (cldn10b) gene, complete cds.	Takifugu rubripes (Fugu rubripes)	4
AY560906	Canis familiaris laforin (EPM2a) gene, complete cds.	Canis lupus familiaris (dog)	1
AY563636	Gallus gallus liver fatty acid binding protein gene, complete cds.	Gallus gallus (chicken)	4
AY582140	Danio rerio GABA(A) receptor associated protein gene, complete cds.	Danio rerio (zebrafish)	4
AY585680	Phodopus campbelli proto-oncogene protein c-FOS (c-FOS) gene, complete cds.	Phodopus campbelli	4
AY589040	Pongo pygmaeus breast cancer type 1 (BRCA1) gene, complete cds.	Pongo pygmaeus (orangutan)	4
AY589041	Macaca mulatta breast cancer type 1 (BRCA1) gene, complete cds.	Macaca mulatta (rhesus monkey)	4
AY589042	Gorilla gorilla breast cancer type 1 (BRCA1) gene, complete cds.	Gorilla gorilla (gorilla)	4
AY593962	Phodopus roborowski proto-oncogene protein c-FOS (c-FOS) gene, complete cds.	Phodopus roborovskii (desert hamster)	4
AY594646	Oncorhynchus mykiss cathelicidin (CATH-1) gene, complete cds.	Oncorhynchus mykiss (rainbow trout)	4
AY598942	Takifugu rubripes red-sensitive pigment (LWS) gene, complete cds.	Takifugu rubripes (Fugu rubripes)	5
AY598943	Tetraodon nigroviridis red-sensitive pigment (LWS) gene, complete cds.	Tetraodon nigroviridis	5
AY598944	Tetraodon nigroviridis green-sensitive pigment (RH2-1) gene, complete cds.	Tetraodon nigroviridis	4
AY598947	Takifugu rubripes blue-sensitive pigment (SWS2) gene, complete cds.	Takifugu rubripes (Fugu rubripes)	5
AY598948	Tetraodon nigroviridis blue-sensitive pigment (SWS2) gene, complete cds.	Tetraodon nigroviridis	5
AY601120	Phodopus sungorus proto-oncogene protein c-FOS (c-FOS) gene, complete cds.	Phodopus sungorus	4
AY616666	Anguilla anguilla growth hormone (gh) gene, complete cds.	Anguilla anguilla (European eel)	4
AY618903	Bos taurus resistin (RETN) gene, complete cds.	Bos taurus (cattle)	3
AY621636	Nomascus leucogenys growth hormone-like protein 2 gene, complete cds.	Nomascus leucogenys (White-cheeked Gibbon)	4
AY621637	Nomascus leucogenys growth hormone-like protein 3 gene, complete cds.	Nomascus leucogenys (White-cheeked Gibbon)	4
AY621640	Nomascus leucogenys growth hormone-like protein 6 gene, complete cds.	Nomascus leucogenys (White-cheeked Gibbon)	4
AY621641	Nomascus leucogenys growth hormone-like protein 7 gene, complete cds.	Nomascus leucogenys (White-cheeked Gibbon)	4
AY621642	Pygathrix nemaeus growth hormone-like protein 1 gene, complete cds.	Pygathrix nemaeus (Douc langur)	4
AY621643	Pygathrix nemaeus growth hormone-like protein 2 gene, complete cds.	Pygathrix nemaeus (Douc langur)	4
AY621645	Pygathrix nemaeus growth hormone-like protein 4 gene, complete cds.	Pygathrix nemaeus (Douc langur)	3
AY621646	Pygathrix nemaeus growth hormone-like protein 5 gene, complete cds.	Pygathrix nemaeus (Douc langur)	4
AY621647	Pygathrix roxellana growth hormone-like protein 1 gene, complete cds.	Pygathrix roxellana (golden snub-nosed monkey)	4
AY621648	Pygathrix roxellana growth hormone-like protein 2 gene, complete cds.	Pygathrix roxellana (golden snub-nosed monkey)	4
AY621649	Pygathrix roxellana growth hormone-like protein 3 gene, complete cds.	Pygathrix roxellana (golden snub-nosed monkey)	4
AY621650	Pygathrix roxellana growth hormone-like protein 4 gene, complete cds.	Pygathrix roxellana (golden snub-nosed monkey)	5
AY621651	Macaca assamensis growth hormone-like protein 1 gene, complete cds.	Macaca assamensis (Assam macaque)	4
AY621652	Macaca assamensis growth hormone-like protein 2 gene, complete cds.	Macaca assamensis (Assam macaque)	4
AY621654	Macaca assamensis growth hormone-like protein 4 gene, complete cds.	Macaca assamensis (Assam macaque)	4
AY621655	Macaca assamensis growth hormone-like protein 5 gene, complete cds.	Macaca assamensis (Assam macaque)	4
AY626240	Kryptolebias marmoratus glutathione S-transferase (GST) gene, complete cds.	Kryptolebias marmoratus (mangrove rivulus)	5
AY630568	Centrocercus urophasianus zona pellucida c gene, complete cds.	Centrocercus urophasianus (greater sage-grouse)	5
AY630569	Coturnix coturnix zona pellucida c gene, complete cds.	Coturnix coturnix (common quail)	5
AY630570	Meleagris gallopavo zona pellucida c gene, complete cds.	Meleagris gallopavo (turkey)	5
AY630571	Phasianus colchicus zona pellucida c gene, complete cds.	Phasianus colchicus (ring-necked pheasant)	5
AY630572	Tetrao tetrix zona pellucida c gene, complete cds.	Tetrao tetrix (black grouse)	5
AY643809	Acanthopagrus schlegelii preproghrelin gene, complete cds.	Acanthopagrus schlegelii (black porgy)	4
AY648562	Gallus gallus heart fatty acid-binding protein (FABP) gene, complete cds.	Gallus gallus (chicken)	4
AY656698	Ctenopharyngodon idella calmodulin gene, complete cds.	Ctenopharyngodon idella (grass carp)	4
AY661445	Takifugu rubripes clone sc8517_as2_1_2k_rc trypsinogen gene, complete cds.	Takifugu rubripes (Fugu rubripes)	5
AY662676	Carassius auratus prolactin gene, exons 1 through 5 and complete cds.	Carassius auratus (goldfish)	5
AY663397	Homo sapiens voucher Coriell Cell Repository DNA sample NA01960 MHC class II antigen (HLA-DQB1), MHC class II antigen (HLA-DQA1), and MHC class II antigen (HLA-DRB1) genes, complete cds.	Homo sapiens (human)	4
AY663401	Pan troglodytes voucher Coriell Cell Repository DNA sample NS03646 MHC class II antigen (HLA-DQB1), MHC class II antigen (HLA-DQA1), and MHC class II antigen (HLA-DRB1) genes, complete cds.	Pan troglodytes (chimpanzee)	4
AY663402	Gorilla gorilla voucher Coriell Cell Repository DNA sample NG05251 MHC class II antigen (HLA-DRB1) gene, complete cds.	Gorilla gorilla (gorilla)	4
AY663403	Gorilla gorilla voucher Coriell Cell Repository DNA sample NG05251 MHC class II antigen (HLA-DQB1) and MHC class II antigen (HLA-DQA1) genes, complete cds.	Gorilla gorilla (gorilla)	1
AY663543	Sus scrofa albumin gene, complete cds.	Sus scrofa (pig)	4
AY665678	Canis familiaris mastin gene, complete cds.	Canis lupus familiaris (dog)	5
AY673688	Pundamilia nyererei putative red sensitive visual pigment (LWS) gene, complete cds.	Pundamilia nyererei	5
AY673689	Pundamilia pundamilia putative red sensitive visual pigment (LWS) gene, complete cds.	Pundamilia pundamilia	5
AY673690	Pundamilia azurea putative red sensitive visual pigment (LWS) gene, complete cds.	Pundamilia azurea	5
AY673691	Pundamilia sp. 'red head' putative red sensitive visual pigment (LWS) gene, complete cds.	Pundamilia sp. 'red head'	5
AY673692	Pundamilia sp. 'luanso' putative red sensitive visual pigment (LWS) gene, complete cds.	Pundamilia sp. 'luanso'	5
AY673693	Lipochromis melanopterus putative red sensitive visual pigment (LWS) gene, complete cds.	Lipochromis melanopterus	5
AY673694	Neochromis greenwoodi putative red sensitive visual pigment (LWS) gene, complete cds.	Neochromis greenwoodi	5
AY673695	Neochromis omnicaeruleus putative red sensitive visual pigment (LWS) gene, complete cds.	Neochromis omnicaeruleus	5
AY673696	Paralabidochromis chilotes putative red sensitive visual pigment (LWS) gene, complete cds.	Paralabidochromis chilotes	5
AY673697	Paralabidochromis cyaneus putative red sensitive visual pigment (LWS) gene, complete cds.	Paralabidochromis cyaneus	5
AY673698	Pundamilia nyererei putative green sensitive visual pigment (RH2) gene, complete cds.	Pundamilia nyererei	5
AY673699	Pundamilia pundamilia putative green sensitive visual pigment (RH2) gene, complete cds.	Pundamilia pundamilia	5
AY673700	Pundamilia azurea putative green sensitive visual pigment (RH2) gene, complete cds.	Pundamilia azurea	5
AY673701	Pundamilia sp. 'luanso' putative green sensitive visual pigment (RH2) gene, complete cds.	Pundamilia sp. 'luanso'	5
AY673702	Pundamilia sp. 'red head' putative green sensitive visual pigment (RH2) gene, complete cds.	Pundamilia sp. 'red head'	5
AY673703	Lipochromis melanopterus putative green sensitive visual pigment (RH2) gene, complete cds.	Lipochromis melanopterus	5
AY673704	Neochromis greenwoodi putative green sensitive visual pigment (RH2) gene, complete cds.	Neochromis greenwoodi	5
AY673705	Neochromis omnicaeruleus putative green sensitive visual pigment (RH2) gene, complete cds.	Neochromis omnicaeruleus	5
AY673706	Paralabidochromis chilotes putative green sensitive visual pigment (RH2) gene, complete cds.	Paralabidochromis chilotes	5
AY673707	Paralabidochromis cyaneus putative green sensitive visual pigment (RH2) gene, complete cds.	Paralabidochromis cyaneus	5
AY673708	Pundamilia nyererei putative blue-green sensitive visual pigment (SWS2b) gene, complete cds.	Pundamilia nyererei	5
AY673709	Pundamilia pundamilia putative blue-green sensitive visual pigment (SWS2b) gene, complete cds.	Pundamilia pundamilia	5
AY673710	Pundamilia azurea putative blue-green sensitive visual pigment (SWS2b) gene, complete cds.	Pundamilia azurea	5
AY673711	Pundamilia sp. 'luanso' putative blue-green sensitive visual pigment (SWS2b) gene, complete cds.	Pundamilia sp. 'luanso'	5
AY673712	Pundamilia sp. 'red head' putative blue-green sensitive visual pigment (SWS2b) gene, complete cds.	Pundamilia sp. 'red head'	5
AY673713	Lipochromis melanopterus putative blue-green sensitive visual pigment (SWS2b) gene, complete cds.	Lipochromis melanopterus	5
AY673714	Neochromis greenwoodi putative blue-green sensitive visual pigment (SWS2b) gene, complete cds.	Neochromis greenwoodi	5
AY673715	Neochromis omnicaeruleus putative blue-green sensitive visual pigment (SWS2b) gene, complete cds.	Neochromis omnicaeruleus	5
AY673716	Paralabidochromis chilotes putative blue-green sensitive visual pigment (SWS2b) gene, complete cds.	Paralabidochromis chilotes	5
AY673717	Paralabidochromis cyaneus putative blue-green sensitive visual pigment (SWS2b) gene, complete cds.	Paralabidochromis cyaneus	5
AY673718	Pundamilia nyererei putative blue sensitive visual pigment (SWS2a) gene, complete cds.	Pundamilia nyererei	5
AY673719	Pundamilia pundamilia putative blue sensitive visual pigment (SWS2a) gene, complete cds.	Pundamilia pundamilia	5
AY673720	Pundamilia azurea putative blue sensitive visual pigment (SWS2a) gene, complete cds.	Pundamilia azurea	5
AY673721	Pundamilia sp. 'luanso' putative blue sensitive visual pigment (SWS2a) gene, complete cds.	Pundamilia sp. 'luanso'	5
AY673722	Pundamilia sp. 'red head' putative blue sensitive visual pigment (SWS2a) gene, complete cds.	Pundamilia sp. 'red head'	5
AY673723	Lipochromis melanopterus putative blue sensitive visual pigment (SWS2a) gene, complete cds.	Lipochromis melanopterus	5
AY673724	Neochromis greenwoodi putative blue sensitive visual pigment (SWS2a) gene, complete cds.	Neochromis greenwoodi	5
AY673725	Neochromis omnicaeruleus putative blue sensitive visual pigment (SWS2a) gene, complete cds.	Neochromis omnicaeruleus	5
AY673726	Paralabidochromis chilotes putative blue sensitive visual pigment (SWS2a) gene, complete cds.	Paralabidochromis chilotes	5
AY673727	Paralabidochromis cyaneus putative blue sensitive visual pigment (SWS2a) gene, complete cds.	Paralabidochromis cyaneus	5
AY673772	Harpagochromis squamipinnis putative red sensitive visual pigment (LWS) gene, complete cds.	Harpagochromis squamipinnis	5
AY673773	Harpagochromis sp. putative red sensitive visual pigment (LWS) gene, complete cds.	Harpagochromis sp.	5
AY673774	Prognathochromis sp. 'Lake Edward' putative red sensitive visual pigment (LWS) gene, complete cds.	Prognathochromis sp. 'Lake Edward'	5
AY673775	Gaurochromis sp. 'huge Edward' putative red sensitive visual pigment (LWS) gene, complete cds.	Gaurochromis sp. 'huge Edward'	5
AY673776	Gaurochromis angustifrons putative red sensitive visual pigment (LWS) gene, complete cds.	Gaurochromis angustifrons	5
AY673777	Astatotiliapia aeneocolor putative red sensitive visual pigment (LWS) gene, complete cds.	Astatotiliapia aeneocolor	5
AY673778	Astatotilapia elegans putative red sensitive visual pigment (LWS) gene, complete cds.	Astatotilapia elegans	5
AY673779	Paralabidochromis sp. 'short snout scraper' putative red sensitive visual pigment (LWS) gene, complete cds.	Paralabidochromis sp. 'short snout scraper'	5
AY673780	Paralabidochromis flavus putative red sensitive visual pigment (LWS) gene, complete cds.	Paralabidochromis flavus	5
AY673781	Lithochromis rubripinnis putative red sensitive visual pigment (LWS) gene, complete cds.	Lithochromis rubripinnis	5
AY673782	Lithochromis sp. 'orange' putative red sensitive visual pigment (LWS) gene, complete cds.	Lithochromis sp. 'orange'	5
AY673783	Lithochromis sp. 'Ukewere' putative red sensitive visual pigment (LWS) gene, complete cds.	Lithochromis sp. 'Ukewere'	5
AY673784	Thoracochromis pharyngalis putative red sensitive visual pigment (LWS) gene, complete cds.	Thoracochromis pharyngalis	5
AY682090	Mus musculus strain 129/Sv interphotoreceptor retinoid-binding protein precursor (RBP3) gene, complete cds.	Mus musculus (house mouse)	4
AY688374	Lates calcarifer parvalbumin beta-1 gene, complete cds.	Lates calcarifer (barramundi perch)	4
AY688375	Lates calcarifer parvalbumin beta-2 gene, complete cds.	Lates calcarifer (barramundi perch)	4
AY692035	Bos taurus AMP-activated protein kinase gamma subunit (PRKAG3) gene, complete cds.	Bos taurus (cattle)	4
AY692149	Morulius calbasu growth hormone gene, complete cds.	Morulius calbasu (orange-fin labeo)	5
AY692150	Labeo bata growth hormone gene, complete cds.	Labeo bata	5
AY692151	Labeo kontius growth hormone gene, complete cds.	Labeo kontius (pigmouth carp)	5
AY692152	Labeo gonius growth hormone gene, complete cds.	Labeo gonius	5
AY692153	Labeo fimbriatus growth hormone gene, complete cds.	Labeo fimbriatus (fringed-lipped peninsula carp)	5
AY693391	Salmo salar CD8 alpha gene, complete cds.	Salmo salar (Atlantic salmon)	5
AY693392	Salmo salar CD8 beta gene, complete cds.	Salmo salar (Atlantic salmon)	5
AY697729	Ctenopharyngodon idella TNF-related apoptosis inducing ligand TRAIL gene, promoter region and complete cds.	Ctenopharyngodon idella (grass carp)	4
AY704174	Xiphophorus maculatus DNA polymerase beta (POLB) gene, complete cds.	Xiphophorus maculatus (southern platyfish)	4
AY704416	Equus caballus interleukin 23 p19 subunit gene, complete cds.	Equus caballus (horse)	4
AY706208	Platichthys flesus stanniocalcin (STC) gene, complete cds.	Platichthys flesus (European flounder)	5
AY707747	Anas platyrhynchos interleukin-2 precursor (IL-2) gene, complete cds.	Anas platyrhynchos	4
AY707748	Coturnix japonica interleukin-2 precursor (IL-2) gene, complete cds.	Coturnix japonica (Japanese quail)	4
AY720936	Sus scrofa growth hormone gene, complete cds.	Sus scrofa (pig)	4
AY725420	Carassius auratus transcription factor VSX1 (Vsx1) gene, complete cds.	Carassius auratus (goldfish)	5
AY727037	Sus scrofa breed Dahe growth hormone gene, complete cds.	Sus scrofa (pig)	4
AY727038	Sus scrofa breed Dawu growth hormone gene, complete cds.	Sus scrofa (pig)	4
AY727039	Sus scrofa breed Duroc growth hormone gene, complete cds.	Sus scrofa (pig)	4
AY727040	Sus scrofa breed Landrace growth hormone gene, complete cds.	Sus scrofa (pig)	4
AY727041	Sus scrofa breed Neijiang growth hormone gene, complete cds.	Sus scrofa (pig)	4
AY727042	Sus scrofa breed Rongchang growth hormone gene, complete cds.	Sus scrofa (pig)	4
AY727043	Sus scrofa breed Taihu growth hormone gene, complete cds.	Sus scrofa (pig)	4
AY727044	Sus scrofa breed Yanan growth hormone gene, complete cds.	Sus scrofa (pig)	4
AY727045	Sus scrofa breed Yorkshire growth hormone gene, complete cds.	Sus scrofa (pig)	4
AY727046	Sus scrofa breed Zang growth hormone gene, complete cds.	Sus scrofa (pig)	4
AY728901	Salmo salar cathelicidin gene, complete cds.	Salmo salar (Atlantic salmon)	4
AY731376	Ictalurus punctatus natural killer cell enhancing factor (NKEF) gene, complete cds.	Ictalurus punctatus (channel catfish)	4
AY736067	Salmo salar delta-6 fatty acyl desaturase (Fadsd6) gene, complete cds.	Salmo salar (Atlantic salmon)	5
AY737497	Macropus eugenii OPN1MW (OPN1MW) and CXorf2 (CXorf2) genes, complete cds.	Macropus eugenii (tammar wallaby)	1
AY744451	Alouatta seniculus growth hormone-like protein 1 (ghlp) gene, complete cds.	Alouatta seniculus (howler monkey)	5
AY744452	Alouatta seniculus growth hormone-like protein 2 (ghlp) gene, complete cds.	Alouatta seniculus (howler monkey)	5
AY744453	Alouatta seniculus growth hormone-like protein 3 (ghlp) gene, complete cds.	Alouatta seniculus (howler monkey)	5
AY744454	Alouatta seniculus growth hormone-like protein 4 (ghlp) gene, complete cds.	Alouatta seniculus (howler monkey)	5
AY744455	Alouatta seniculus growth hormone-like protein 5 (ghlp) gene, complete cds.	Alouatta seniculus (howler monkey)	5
AY744456	Callicebus moloch growth hormone-like protein 1 (ghlp) gene, complete cds.	Callicebus moloch (Red-bellied titi)	5
AY744457	Callicebus moloch growth hormone-like protein 2 (ghlp) gene, complete cds.	Callicebus moloch (Red-bellied titi)	5
AY744460	Callicebus moloch growth hormone-like protein 5 (ghlp) gene, complete cds.	Callicebus moloch (Red-bellied titi)	5
AY744461	Pithecia pithecia growth hormone-like protein 1 (ghlp) gene, complete cds.	Pithecia pithecia (white-faced saki)	5
AY744462	Pithecia pithecia growth hormone-like protein 2 (ghlp) gene, complete cds.	Pithecia pithecia (white-faced saki)	5
AY744464	Pithecia pithecia growth hormone-like protein 4 (ghlp) gene, complete cds.	Pithecia pithecia (white-faced saki)	5
AY768549	Homo sapiens fibroblast growth factor receptor 3 (achondroplasia, thanatophoric dwarfism) (FGFR3) gene, complete cds.	Homo sapiens (human)	4
AY775073	Tropheus duboisi short wavelength sensitive 2a (SWS2a) gene, complete cds.	Tropheus duboisi	5
AY775074	Aulonocara hueseri short wavelength sensitive 2a (SWS2a) gene, complete cds.	Aulonocara hueseri (night aulonocara)	4
AY775080	Stigmatochromis modestus short wavelength sensitive 2a (SWS2a) gene, complete cds.	Stigmatochromis modestus	4
AY775081	Labidochromis chisumulae short wavelength sensitive 2a (SWS2a) gene, complete cds.	Labidochromis chisumulae	4
AY775084	Melanochromis auratus short wavelength sensitive 2b (SWS2b) gene, complete cds.	Melanochromis auratus	5
AY775085	Mylochromis lateristriga short wavelength sensitive 2b (SWS2b) gene, complete cds.	Maravichromis lateristriga	5
AY775089	Tropheus duboisi cone opsin (RH2) gene, complete cds.	Tropheus duboisi	5
AY775090	Aulonocara hueseri cone opsin (RH2) gene, complete cds.	Aulonocara hueseri (night aulonocara)	5
AY775091	Melanochromis auratus cone opsin (RH2) gene, complete cds.	Melanochromis auratus	5
AY775092	Lethrinops parvidens cone opsin (RH2) gene, complete cds.	Lethrinops parvidens	5
AY775093	Tyrannochromis maculatus cone opsin (RH2) gene, complete cds.	Tyrannochromis maculatus	5
AY775094	Cynotilapia afra cone opsin (RH2) gene, complete cds.	Cynotilapia afra	5
AY775095	Mylochromis lateristriga cone opsin (RH2) gene, complete cds.	Maravichromis lateristriga	5
AY775100	Aulonocara hueseri short wavelength sensitive 1 (SWS1) gene, complete cds.	Aulonocara hueseri (night aulonocara)	5
AY775101	Melanochromis auratus short wavelength sensitive 1 (SWS1) gene, complete cds.	Melanochromis auratus	5
AY775102	Lethrinops parvidens short wavelength sensitive 1 (SWS1) gene, complete cds.	Lethrinops parvidens	5
AY775103	Tyrannochromis maculatus short wavelength sensitive 1 (SWS1) gene, complete cds.	Tyrannochromis maculatus	5
AY775105	Mylochromis lateristriga short wavelength sensitive 1 (SWS1) gene, complete cds.	Maravichromis lateristriga	5
AY775106	Copadichromis borleyi short wavelength sensitive 1 (SWS1) gene, complete cds.	Copadichromis borleyi	5
AY775107	Stigmatochromis modestus short wavelength sensitive 1 (SWS1) gene, complete cds.	Stigmatochromis modestus	5
AY775795	Bos taurus follistatin (FST) gene, complete cds.	Bos taurus (cattle)	4
AY780257	Danio rerio brain aromatase (cyp19b) gene, complete cds.	Danio rerio (zebrafish)	3
AY780517	Aulonocara hueseri long wavelength sensitive cone opsin (LWS) gene, complete cds.	Aulonocara hueseri (night aulonocara)	5
AY780518	Melanochromis auratus long wavelength sensitive cone opsin (LWS) gene, complete cds.	Melanochromis auratus	5
AY780519	Lethrinops parvidens long wavelength sensitive cone opsin (LWS) gene, complete cds.	Lethrinops parvidens	5
AY780520	Tyrannochromis maculiceps long wavelength sensitive cone opsin (LWS) gene, complete cds.	Tyrannochromis maculiceps	5
AY780521	Cynotilapia afra long wavelength sensitive cone opsin (LWS) gene, complete cds.	Cynotilapia afra	5
AY780522	Mylochromis lateristriga long wavelength sensitive cone opsin (LWS) gene, complete cds.	Maravichromis lateristriga	5
AY780523	Stigmatochromis modestus long wavelength sensitive cone opsin (LWS) gene, complete cds.	Stigmatochromis modestus	5
AY785950	Salmo salar zonadhesin-like gene, complete cds and 3' UTR.	Salmo salar (Atlantic salmon)	3
AY794987	Homo sapiens phosphoenolpyruvate carboxykinase 1 (soluble) (PCK1) gene, complete cds.	Homo sapiens (human)	4
AY802782	Homo sapiens chemokine (C-X-C motif) ligand 12 (stromal cell-derived factor 1) (CXCL12) gene, complete cds.	Homo sapiens (human)	4
AY821555	Lates calcarifer tyrosine hydroxylase 2 (TH2) gene, complete cds.	Lates calcarifer (barramundi perch)	4
AY829731	Oryctolagus cuniculus tissue inhibitor of metalloproteinase 1 (TIMP-1) gene, promoter region and complete cds.	Oryctolagus cuniculus (rabbit)	4
AY830126	Sus scrofa cofilin 2 gene, complete cds.	Sus scrofa (pig)	4
AY835927	Rivulus marmoratus beta actin 2 gene, complete cds.	Kryptolebias marmoratus (mangrove rivulus)	5
AY836509	Canis familiaris RAGE gene, complete cds.	Canis lupus familiaris (dog)	5
AY843504	Cercopithecus aethiops TRIM5alpha (TRIM5) gene, complete cds.	Chlorocebus aethiops (Cercopithecus aethiops)	1
AY843505	Papio anubis TRIM5alpha (TRIM5) gene, complete cds.	Papio anubis (olive baboon)	1
AY843506	Pan troglodytes TRIM5alpha (TRIM5) gene, complete cds.	Pan troglodytes (chimpanzee)	1
AY843507	Colobus guereza TRIM5alpha (TRIM5) gene, complete cds.	Colobus guereza (guereza)	1
AY843508	Pygathrix nemaeus TRIM5alpha (TRIM5) gene, complete cds.	Pygathrix nemaeus (Douc langur)	1
AY843509	Hylobates syndactylus TRIM5alpha (TRIM5) gene, complete cds.	Symphalangus syndactylus (siamang)	1
AY843510	Gorilla gorilla TRIM5alpha (TRIM5) gene, complete cds.	Gorilla gorilla (gorilla)	1
AY843511	Alouatta sara TRIM5alpha (TRIM5) gene, complete cds.	Alouatta sara (Bolivian red howler monkey)	1
AY843512	Callithrix pygmaea TRIM5alpha (TRIM5) gene, complete cds.	Callithrix pygmaea (pygmy marmoset)	1
AY843513	Pongo pygmaeus TRIM5alpha (TRIM5) gene, complete cds.	Pongo pygmaeus (orangutan)	1
AY843514	Erythrocebus patas TRIM5alpha (TRIM5) gene, complete cds.	Erythrocebus patas (red guenon)	1
AY843515	Pithecia pithecia TRIM5alpha (TRIM5) gene, complete cds.	Pithecia pithecia (white-faced saki)	1
AY843516	Ateles geoffroyi TRIM5alpha (TRIM5) gene, complete cds.	Ateles geoffroyi (black-handed spider monkey)	1
AY843517	Saimiri sciureus TRIM5alpha (TRIM5) gene, complete cds.	Saimiri sciureus (common squirrel monkey)	1
AY843518	Saguinus labiatus TRIM5alpha (TRIM5) gene, complete cds.	Saguinus labiatus (red-chested mustached tamarin)	1
AY843519	Callicebus donacophilus TRIM5alpha (TRIM5) gene, complete cds.	Callicebus donacophilus (Bolivian titi)	1
AY843520	Lagothrix lagotricha TRIM5alpha (TRIM5) gene, complete cds.	Lagothrix lagotricha (common woolly monkey)	1
AY847297	Ictalurus punctatus interferon 1 gene, complete cds.	Ictalurus punctatus (channel catfish)	5
AY853666	Macropus eugenii lymphotoxin beta (LTB), tumour necrosis factor alpha (TFN), and lymphotoxin alpha (LTA) genes, complete cds.	Macropus eugenii (tammar wallaby)	1
AY855348	Xiphophorus maculatus flap endonuclease-1 (FEN1) gene, complete CDS.	Xiphophorus maculatus (southern platyfish)	5
AY861384	Takifugu rubripes telomerase reverse transcriptase (TERT) gene, complete cds.	Takifugu rubripes (Fugu rubripes)	4
AY870651	Sus scrofa breed Landrace myosin regulatory light chain 2 (HUMMLC2B) gene, complete cds.	Sus scrofa (pig)	4
AY878328	Bos taurus osteopontin gene, complete cds.	Bos taurus (cattle)	4
AY883999	Oncorhynchus mykiss Toll-like receptor 3 gene, promoter region and complete cds.	Oncorhynchus mykiss (rainbow trout)	4
AY887900	Danio rerio interleukin-10 gene, complete cds.	Danio rerio (zebrafish)	5
AY894692	Sus scrofa CXC-like protein gene, complete cds.	Sus scrofa (pig)	4
AY918867	Oreochromis niloticus granzyme-1 gene, complete cds.	Oreochromis niloticus (Nile tilapia)	4
AY934593	Ictalurus punctatus NK-lysin type 1 gene, complete cds.	Ictalurus punctatus (channel catfish)	5
AY942195	Ictalurus punctatus inhibitor of apoptosis protein 1 gene, complete cds.	Ictalurus punctatus (channel catfish)	4
AY958072	Sus scrofa troponin C (TNNC1) gene, complete cds.	Sus scrofa (pig)	5
AY968311	Homo sapiens interleukin 1 family, member 9 (IL1F9) gene, complete cds.	Homo sapiens (human)	4
AY973030	Oncorhynchus mykiss CD4 gene, complete cds.	Oncorhynchus mykiss (rainbow trout)	5
AY973031	Oncorhynchus mykiss CD4-related protein gene, complete cds.	Oncorhynchus mykiss (rainbow trout)	5
AY973625	Homo sapiens interleukin 1 family, member 7 (zeta) (IL1F7) gene, complete cds.	Homo sapiens (human)	4
AY974338	Sus scrofa 60S ribosome subunit biogenesis protein NIP7-like gene, complete cds.	Sus scrofa (pig)	5
AY986489	Rana catesbeiana smooth muscle alpha actin gene, complete cds.	Rana catesbeiana (bullfrog)	4
D00041	Gallus gallus alpha-actin (asma) gene, complete cds.	Gallus gallus (chicken)	4
D00071	Mus musculus gene for prealbumin, complete cds.	Mus musculus (house mouse)	4
D00175	Homo sapiens gene for aldolase B, complete cds.	Homo sapiens (human)	4
D00221	Homo sapiens OTC gene for ornithine transcarbamylase, complete cds.	Homo sapiens (human)	4
D00251	Gallus gallus gene for adenylate kinase, complete cds.	Gallus gallus (chicken)	4
D00308	Gallus gallus gene for 14K beta-galactoside-binding lectin, complete cds.	Gallus gallus (chicken)	4
D00446	Rattus norvegicus gene for kallikrein precursor, complete cds.	Rattus norvegicus (Norway rat)	5
D00449	Bos taurus gene for cytochrome P-450(11beta), complete cds.	Bos taurus (cattle)	5
D00468	Bos taurus Ad gene for adrenodoxin, complete cds.	Bos taurus (cattle)	4
D00475	Rattus norvegicus gene for tumor necrosis factor precursor, complete cds.	Rattus norvegicus (Norway rat)	4
D00476	Capra hircus gene for growth hormone, complete cds.	Capra hircus (goat)	5
D00702	Gallus gallus gene for rhodopsin, complete cds.	Gallus gallus (chicken)	4
D10167	Gallus gallus rig gene for ribosomal protein S15.	Gallus gallus (chicken)	4
D10373	Bos taurus AK3 gene for mitochondrial adenylate kinase isozyme 3, complete cds.	Bos taurus (cattle)	4
D10377	Homo sapiens gene for cone transducin alpha subunit, complete cds.	Homo sapiens (human)	5
D10484	Gallus gallus growth hormone gene.	Gallus gallus (chicken)	5
D10511	Homo sapiens MAT gene for mitochondrial acetoacetyl-CoA thiolase, complete cds.	Homo sapiens (human)	4
D10604	Homo sapiens midkine gene, complete cds.	Homo sapiens (human)	4
D10616	Sus scrofa gene for arachidonate 12-lipoxygenase, complete cds.	Sus scrofa (pig)	4
D10636	Oncorhynchus keta SL gene for somatolactin, complete cds.	Oncorhynchus keta (chum salmon)	4
D10722	Trimeresurus flavoviridis pgPLA1a gene for phospholipase A2, complete cds.	Trimeresurus flavoviridis	4
D10723	Trimeresurus flavoviridis pgPLA1b gene for phospholipase A2, complete cds.	Trimeresurus flavoviridis	4
D10724	Trimeresurus flavoviridis pgPLA2a gene for phospholipase A2, complete cds.	Trimeresurus flavoviridis	4
D10725	Trimeresurus flavoviridis pgPLA2b gene for phospholipase A2, complete cds.	Trimeresurus flavoviridis	4
D10737	Gallus gallus ribosomal protein L5 gene, complete cds.	Gallus gallus (chicken)	5
D10875	Gallus gallus fra-2 gene for fra-2 protein, complete cds.	Gallus gallus (chicken)	4
D10911	Mus musculus DNA for MS2 protein, complete cds.	Mus musculus (house mouse)	5
D10913	Mesocricetus auratus gene for cytochrome P-450IA1, complete cds.	Mesocricetus auratus (golden hamster)	4
D10914	Mesocricetus auratus gene for cytochrome P-450IA2, complete cds.	Mesocricetus auratus (golden hamster)	4
D10951	Rattus norvegicus DNA for cytochrome c oxidase subunit Vb, complete cds.	Rattus norvegicus (Norway rat)	4
D10989	Bos taurus gene for endothelin receptor, complete cds.	Bos taurus (cattle)	4
D11059	Homo sapiens gene for alcohol dehydrogenase 3, complete cds.	Homo sapiens (human)	4
D11318	Rattus norvegicus gene for pancreatic cholecystokinin(CCK) releasing peptide, complete cds.	Rattus norvegicus (Norway rat)	4
D11322	Rattus norvegicus PSTI gene for pancreatic secretory trypsin inhibitor, complete cds.	Rattus norvegicus (Norway rat)	4
D11388	Rattus norvegicus gene for ribosomal protein S15, exon 1, 2, 3, 4, complete cds.	Rattus norvegicus (Norway rat)	4
D11445	Rattus norvegicus gro gene, complete cds.	Rattus norvegicus (Norway rat)	4
D12744	Rattus norvegicus GULO gene for L-gulono-gamma-lactone oxidase, complete cds.	Rattus norvegicus (Norway rat)	5
D12903	Mus musculus HSP47 gene for 47-kDa heat shock protein, complete cds.	Mus musculus (house mouse)	4
D13128	Homo sapiens gene for dipeptidase precursor, complete cds.	Homo sapiens (human)	1
D13223	Coturnix coturnix gene for neurofilament-L (NF-L).	Coturnix coturnix (common quail)	4
D13383	Trimeresurus flavoviridis BP-I gene for phospholipase A2, complete cds.	Trimeresurus flavoviridis	4
D13384	Trimeresurus flavoviridis BP-II gene for phospholipase A2, complete cds.	Trimeresurus flavoviridis	4
D13559	Canis familiaris gene for interleukin-8, complete cds.	Canis lupus familiaris (dog)	4
D13752	Homo sapiens CYP11B2 gene for steroid 18-hydroxylase, complete cds.	Homo sapiens (human)	5
D13897	Homo sapiens gene for peptide YY, complete cds.	Homo sapiens (human)	2
D14086	Rattus norvegicus CYP11B1 gene for steroid 11-beta-monooxygenase, complete cds.	Rattus norvegicus (Norway rat)	5
D14092	Rattus norvegicus CYP11B2 gene for aldosterone synthase, complete cds.	Rattus norvegicus (Norway rat)	5
D14098	Rattus norvegicus gene for CYP11B3 protein, complete cds.	Rattus norvegicus (Norway rat)	4
D14167	Gallus gallus gene for ribosomal protein L37a.	Gallus gallus (chicken)	4
D14521	Gallus gallus gene for ribosomal protein L30, complete cds.	Gallus gallus (chicken)	4
D14522	Gallus gallus gene for ribosomal protein L7a, complete cds.	Gallus gallus (chicken)	5
D16108	Mus musculus mC26 gene for GlyCAM-1, complete cds.	Mus musculus (house mouse)	4
D16195	Mus musculus gene for acrogranin, complete cds.	Mus musculus (house mouse)	4
D16313	Mus musculus cytokeratin 15 gene, complete cds.	Mus musculus (house mouse)	4
D16464	Mus musculus gene for helix-loop-helix factor HES-1, complete cds.	Mus musculus (house mouse)	4
D16561	Homo sapiens gene for ATP synthase gamma-subunit, complete cds.	Homo sapiens (human)	4
D16583	Homo sapiens gene for L-histidine decarboxylase, complete cds.	Homo sapiens (human)	4
D17633	Gallus gallus gene for caldesmon, complete cds, alternative splicing.	Gallus gallus (chicken)	2
D17655	Mus musculus domesticus gene for stress-70 protein (PBP74/CSA), complete cds.	Mus musculus domesticus	5
D21075	Homo sapiens gene for carboxylesterase, complete cds.	Homo sapiens (human)	5
D25294	Bos taurus gene for conglutinin, complete cds.	Bos taurus (cattle)	4
D26078	Rattus norvegicus gene for regeneRattus norvegicusing protein III (reg III), complete cds.	Rattus norvegicus (Norway rat)	4
D26116	Capra hircus gIGFI gene for insulin-like growth factor-I, complete cds.	Capra hircus (goat)	4
D26164	Rattus norvegicus gene for regeneRattus norvegicusing protein I, complete cds.	Rattus norvegicus (Norway rat)	4
D26607	Homo sapiens endothelial nitric oxide synthase gene, complete cds.	Homo sapiens (human)	4
D28908	Homo sapiens gene for hepatitis C-associated microtubular aggregate protein p44, complete cds.	Homo sapiens (human)	4
D29737	Paralichthys olivaceus gene for growth hormone, complete cds.	Paralichthys olivaceus (bastard halibut)	5
D31628	Homo sapiens gene for 4-hydroxyphenylpyruvic acid dioxygenase (HPD), comlete cds.	Homo sapiens (human)	5
D31632	Homo sapiens AMPD-3 gene for erythrocyte-type AMP deaminase, complete cds.	Homo sapiens (human)	5
D31777	Trimeresurus flavoviridis gTfTBP gene for TATA-box binding protein, complete cds.	Trimeresurus flavoviridis	4
D31778	Trimeresurus gramineus gTgPLA4 gene for phospholipase A2, complete cds (exon1-4).	Trimeresurus gramineus (Indian green tree viper)	4
D31779	Trimeresurus gramineus gTgPLA6a gene for phospholipase A2, complete cds (exon1-4).	Trimeresurus gramineus (Indian green tree viper)	4
D31780	Trimeresurus gramineus gTgPLA2-I gene for phospholipase A2, complete cds (exon1-4).	Trimeresurus gramineus (Indian green tree viper)	4
D31781	Trimeresurus gramineus gTgPLA2-V gene for phospholipase A2, complete cds (exon1-4).	Trimeresurus gramineus (Indian green tree viper)	4
D31782	Trimeresurus gramineus gTgTBP gene for TATA-box binding protein, complete cds.	Trimeresurus gramineus (Indian green tree viper)	4
D32200	Mus musculus HES-3 gene for helix-loop-helix transcription factor, complete cds.	Mus musculus (house mouse)	3
D38556	Rattus norvegicus gene for glutathione S-transferase subunit Yrs, exon1-5, complete cds.	Rattus norvegicus (Norway rat)	4
D38621	Xenopus laevis gene for aldolase, complete cds.	Xenopus laevis (African clawed frog)	4
D38640	Mus musculus CNPII, CNPI, genes for 2',3'-cyclic-nucleotide 3'-phosphodiesterase II, 2',3'-cyclic-nucleotide 3'-phosphodiesterase I, complete cds.	Mus musculus (house mouse)	1
D42012	Rattus norvegicus RT1.Ha gene, complete cds.	Rattus norvegicus (Norway rat)	1
D42021	Canis familiaris BGT1 gene for Betain-GABA transporter, complete cds.	Canis lupus familiaris (dog)	4
D42128	Rattus norvegicus gene for annexin V, complete cds.	Rattus norvegicus (Norway rat)	3
D42151	Rattus norvegicus ad4bp gene for Ad4BP, complete cds.	Rattus norvegicus (Norway rat)	4
D43620	Mus musculus Lmp2 gene low-molecular-weight polypeptide 2, complete cds.	Mus musculus (house mouse)	5
D43701	Homo sapiens gene for voltage-dependant calcium channel beta3 subunit, complete cds.	Homo sapiens (human)	5
D43747	Homo sapiens gene for voltage-dependent calcium channel alpha1 subunit, CACN4, complete cds.	Homo sapiens (human)	5
D43952	Mus musculus gene for reticulocalbin, complete cds.	Mus musculus (house mouse)	4
D45241	Rattus norvegicus RT1.DOa gene, complete cds.	Rattus norvegicus (Norway rat)	5
D49390	Ovophis okinavensis gene for phospholipase A2, complete cds.	Ovophis okinavensis (himehabu)	4
D49484	Takifugu rubripes Cctd gene for chaperonin containing TCP-1 delta, complete cds.	Takifugu rubripes (Fugu rubripes)	4
D49555	Homo sapiens gene for gastric inhibitory polypeptide receptor, complete cds.	Homo sapiens (human)	4
D50368	Seriola quinqueradiata gene for growth hormone, exon1-6, complete cds.	Seriola quinqueradiata (Japanese amberjack)	5
D50608	Rattus norvegicus CCKAR gene for cholecystokinin type-A receptor, complete cds.	Rattus norvegicus (Norway rat)	4
D55656	Cavia porcellus genes for decay-accelerating factor (GDab-TCL), decay-accelerating factor (GDabc-TCL), decay-accelerating factor (DGabGPI), decay-accelerating factor (GDa-TCS), decay-accelerating factor (GDab-TCS), decay-accelerating factor (GDab-SEC), complete cds.	Cavia porcellus (domestic guinea pig)	5
D63155	Homo sapiens FCN2 gene for lectin P35, complete cds.	Homo sapiens (human)	5
D63358	Mus musculus gene for regIIIalpha protein, complete cds.	Mus musculus (house mouse)	4
D63360	Mus musculus gene for regIIIbeta/PAP protein, complete cds.	Mus musculus (house mouse)	4
D63362	Mus musculus gene for regIIIgamma protein, complete cds.	Mus musculus (house mouse)	4
D64033	Oryzias latipes gene for transferrin, complete cds.	Oryzias latipes (Japanese medaka)	4
D67013	Homo sapiens AHSG gene for alpha2-HS glycoprotein, complete cds.	Homo sapiens (human)	5
D76434	Gallus gallus transposon CR1 gene for transcriptional repressor deltaEF1, complete cds.	Gallus gallus (chicken)	4
D78298	Homo sapiens gene for very-long-chain acyl-CoA dehydrogenase, complete cds.	Homo sapiens (human)	5
D78345	Homo sapiens DNA, gamma gene loci of immunoglobulin heavy chains.	Homo sapiens (human)	4
D82969	Oryzias latipes gene for cytochrome P-450 aromatase, complete cds (exon1-9).	Oryzias latipes (Japanese medaka)	4
D83128	Gallus gallus TBP gene, complete cds.	Gallus gallus (chicken)	1
D83244	Homo sapiens NPAT gene, complete cds, with ATM gene.	Homo sapiens (human)	4
D83329	Mus musculus DNA for prostaglandin D2 synthase, complete cds.	Mus musculus (house mouse)	4
D83472	Bos taurus AdR gene for adrenodoxin reductase, complete cds.	Bos taurus (cattle)	4
D83479	Rattus norvegicus gene for cysteine dioxygenase, complete cds.	Rattus norvegicus (Norway rat)	4
D83949	Oryzias latipes LCE gene for choriolysin L (a constituent of medaka hatching enzyme), exon1-8, complete cds.	Oryzias latipes (Japanese medaka)	5
D84206	Homo sapiens Ad4BP gene for steroidgenic factor 1 (SF-1), complete cds.	Homo sapiens (human)	4
D84232	Homo sapiens GALC gene for galactocerebrosidase, complete cds.	Homo sapiens (human)	4
D85517	Mesocricetus auratus gene for chymase 1, complete cds.	Mesocricetus auratus (golden hamster)	5
D85605	Mus musculus CCKAR gene for cholecystokinin type-A receptor, complete cds.	Mus musculus (house mouse)	4
D85606	Homo sapiens gene for cholecystokinin type-A receptor, complete cds.	Homo sapiens (human)	4
D85778	Homo sapiens gene for cysteine dioxygenase, complete cds.	Homo sapiens (human)	4
D86465	Mesocricetus auratus MM3 gene, complete cds.	Mesocricetus auratus (golden hamster)	4
D87264	Mus musculus Erk2 gene for ERK2, complete cds.	Mus musculus (house mouse)	4
D87928	Rattus norvegicus gene for CINC-2 alpha and beta, complete cds.	Rattus norvegicus (Norway rat)	4
D88011	Homo sapiens DNA for ribosomal protein S13, complete cds,U14 small nucleolar RNA, complete sequence.	Homo sapiens (human)	5
D88030	Bos taurus gene for selenoprotein P-like protein, complete cds.	Bos taurus (cattle)	4
D88184	Equus caballus DNA for 17alpha-hydroxylase/17,20-lyase, complete cds.	Equus caballus (horse)	5
D88497	Mus musculus gene for AZ-1, complete cds.	Mus musculus (house mouse)	4
D88556	Homo sapiens hDAT gene for dopamine transporter, complete cds.	Homo sapiens (human)	1
D89060	Homo sapiens DNA for oligosaccharyltransferase, complete cds.	Homo sapiens (human)	5
D89572	Mus musculus gene for ryudocan core protein, complete cds.	Mus musculus (house mouse)	4
D89657	Rattus norvegicus gene for peroxisome assembly factor-2, complete cds.	Rattus norvegicus (Norway rat)	4
D90055	Rattus norvegicus gene for peroxisomal 3-ketoacyl-CoA thiolase A, complete cds.	Rattus norvegicus (Norway rat)	4
D90059	Rattus norvegicus gene for peroxisomal 3-ketoacyl-CoA thiolase B, complete cds.	Rattus norvegicus (Norway rat)	4
D90065	Bos taurus genes for adenylate kinase 2B, adenylate kinase 2A, complete cds.	Bos taurus (cattle)	4
D90241	Gallus gallus gene for H-protein, complete cds.	Gallus gallus (chicken)	5
D90318	Homo sapiens HGF gene for hepatocyte growth factor, complete cds.	Homo sapiens (human)	5
D90360	Mus musculus gene for cytokeratin endo A, complete cds.	Mus musculus (house mouse)	4
D90364	Bos taurus gene for atrial natriuretic peptide C-receptor, complete cds.	Bos taurus (cattle)	4
DQ002800	Macaca mulatta growth hormone 1 (GH-1), chorionic somatommamotropin hormone 1 (CSH-1), and growth hormone 2 (GH-2) genes, complete cds.	Macaca mulatta (rhesus monkey)	4
DQ002802	Macaca mulatta chorionic somatommamotropin hormone 2 (CSH-2) gene, complete cds.	Macaca mulatta (rhesus monkey)	5
DQ002804	Macaca mulatta chorionic somatommamotropin hormone 3 (CSH-3) and chorionic somatommamotropin hormone 4 (CSH-4) genes, complete cds.	Macaca mulatta (rhesus monkey)	4
DQ003023	Clupea harengus type II antifreeze protein gene, complete cds.	Clupea harengus (Atlantic herring)	5
DQ004565	Lagopus lagopus zona pellucida C protein (ZPC) gene, complete cds.	Lagopus lagopus (willow ptarmigan)	5
DQ004567	Alectoris rufa zona pellucida C protein (ZPC) gene, complete cds.	Alectoris rufa (red-legged partridge)	5
DQ004568	Lagopus mutus zona pellucida C protein (ZPC) gene, complete cds.	Lagopus mutus (rock ptarmigan)	5
DQ004569	Bonasa bonasia zona pellucida C protein (ZPC) gene, complete cds.	Bonasa bonasia (hazel grouse)	5
DQ006801	Parus major dopamine receptor D4 (DRD4) gene, complete cds.	Parus major	4
DQ008069	Salmo salar caspase 3B gene, complete cds.	Salmo salar (Atlantic salmon)	5
DQ008072	Salmo salar caspase 7 gene, complete cds.	Salmo salar (Atlantic salmon)	4
DQ020099	Ctenopharyngodon idella intelectin gene, complete cds.	Ctenopharyngodon idella (grass carp)	5
DQ023263	Macaca mulatta 17beta-hydroxysteroid dehydrogenase type 1 (HSD17B1) gene, complete cds.	Macaca mulatta (rhesus monkey)	4
DQ026303	Tupaia belangeri 17-beta-hydroxysteroid dehydrogenase type 1 (HSD17B1) gene, complete cds.	Tupaia belangeri (northern tree shrew)	4
DQ058296	Hypophthalmichthys molitrix IL-10 (IL-10) gene, complete cds.	Hypophthalmichthys molitrix	5
DQ073397	Sus scrofa breed Wuzhishan growth hormone gene, complete cds.	Sus scrofa (pig)	4
DQ086832	Sus scrofa breed Rongjiang little size growth hormone protein precursor (GH) gene, complete cds.	Sus scrofa (pig)	4
DQ088627	Pseudotropheus acei putative red sensitive visual pigment (LWS) gene, complete cds.	Pseudotropheus sp. 'acei'	5
DQ088628	Melanochromis vermivorus putative red sensitive visual pigment (LWS) gene, complete cds.	Melanochromis vermivorus	5
DQ088629	Tramitichromis intermedius putative red sensitive visual pigment (LWS) gene, complete cds.	Tramitichromis intermedius	5
DQ088630	Pseudotropheus acei putative green sensitive visual pigment gene, complete cds.	Pseudotropheus sp. 'acei'	5
DQ088631	Melanochromis vermivorus putative green sensitive visual pigment gene, complete cds.	Melanochromis vermivorus	5
DQ088632	Tramitichromis intermedius putative green sensitive visual pigment gene, complete cds.	Tramitichromis intermedius	5
DQ088633	Pseudotropheus acei putative green sensitive pigment gene, complete cds.	Pseudotropheus sp. 'acei'	5
DQ088634	Melanochromis vermivorus putative green sensitive pigment gene, complete cds.	Melanochromis vermivorus	5
DQ088635	Tramitichromis intermedius putative green sensitive pigment gene, complete cds.	Tramitichromis intermedius	5
DQ088636	Pseudotropheus acei putative blue sensitive visual pigment (SWS2a) gene, complete cds.	Pseudotropheus sp. 'acei'	5
DQ088637	Melanochromis vermivorus putative blue sensitive visual pigment (SWS2a) gene, complete cds.	Melanochromis vermivorus	5
DQ088638	Tramitichromis intermedius putative blue sensitive visual pigment (SWS2a) gene, complete cds.	Tramitichromis intermedius	5
DQ088639	Pseudotropheus acei putative violet sensitive visual pigment (SWS2b) gene, complete cds.	Pseudotropheus sp. 'acei'	5
DQ088640	Melanochromis vermivorus putative violet sensitive visual pigment (SWS2b) gene, complete cds.	Melanochromis vermivorus	5
DQ088641	Tramitichromis intermedius putative violet sensitive visual pigment (SWS2b) gene, complete cds.	Tramitichromis intermedius	5
DQ088645	Pseudotropheus acei putative green sensitive visual pigment gene, complete cds.	Pseudotropheus sp. 'acei'	5
DQ088646	Melanochromis vermivorus putative green sensitive visual pigment gene, complete cds.	Melanochromis vermivorus	5
DQ088647	Tramitichromis intermedius putative green sensitive visual pigment gene, complete cds.	Tramitichromis intermedius	5
DQ089699	Rattus norvegicus proto-oncogene cFOS (Fos) gene, complete cds.	Rattus norvegicus (Norway rat)	4
DQ090839	Dicentrarchus labrax CD8 alpha chain gene, complete cds.	Dicentrarchus labrax (European sea bass)	5
DQ092350	Gallus gallus fowlicidin-1, fowlicidin-2, and fowlicidin-3 genes, complete cds.	Gallus gallus (chicken)	1
DQ093071	Homo sapiens cholinergic receptor, nicotinic, alpha polypeptide 4 (CHRNA4) gene, complete cds.	Homo sapiens (human)	4
DQ098951	Sus scrofa splicing factor arginine/serine-rich 1 gene, complete cds.	Sus scrofa (pig)	4
DQ126268	Sus scrofa intestinal fatty acid binding protein (FABP2) gene, complete cds.	Sus scrofa (pig)	4
DQ126336	Homo sapiens interleukin 28A gene, complete cds.	Homo sapiens (human)	5
DQ141332	Morone saxatilis subclone lambdaMs15 truncated FBP32II and FBP32 genes, complete cds.	Morone saxatilis (striped sea-bass)	4
DQ142911	Homo sapiens cogulation factor VII (F7) gene, complete cds.	Homo sapiens (human)	4
DQ143042	Sus scrofa calsarcin 2 gene, complete cds.	Sus scrofa (pig)	4
DQ143945	Homo sapiens adrenomedullin (ADM) gene, complete cds.	Homo sapiens (human)	3
DQ153189	Ictalurus punctatus NK-lysin type 2 gene, complete cds.	Ictalurus punctatus (channel catfish)	4
DQ153190	Ictalurus punctatus NK-lysin type 3 gene, complete cds.	Ictalurus punctatus (channel catfish)	4
DQ153192	Sus scrofa CKM gene, promoter region and complete cds.	Sus scrofa (pig)	4
DQ157743	Ictalurus punctatus interleukin 1 beta type a gene, complete cds.	Ictalurus punctatus (channel catfish)	5
DQ157744	Ictalurus punctatus interleukin 1 beta type b gene, complete cds.	Ictalurus punctatus (channel catfish)	5
DQ160229	Ictalurus punctatus interleukin 1 beta 1 gene, complete cds.	Ictalurus punctatus (channel catfish)	4
DQ160230	Ictalurus punctatus interleukin 1 beta 2 gene, complete cds.	Ictalurus punctatus (channel catfish)	4
DQ173276	Ictalurus punctatus CC chemokine SCYA101 gene, complete cds.	Ictalurus punctatus (channel catfish)	4
DQ173277	Ictalurus punctatus CC chemokine SCYA102 gene, complete cds.	Ictalurus punctatus (channel catfish)	4
DQ173280	Ictalurus punctatus CC chemokine SCYA106 gene, complete cds.	Ictalurus punctatus (channel catfish)	4
DQ173281	Ictalurus punctatus CC chemokine SCYA107 gene, complete cds.	Ictalurus punctatus (channel catfish)	4
DQ173286	Ictalurus punctatus CC chemokine SCYA112 gene, complete cds.	Ictalurus punctatus (channel catfish)	5
DQ173287	Ictalurus punctatus CC chemokine SCYA113 gene, complete cds.	Ictalurus punctatus (channel catfish)	4
DQ173288	Ictalurus punctatus CC chemokine SCYA114 gene, complete cds.	Ictalurus punctatus (channel catfish)	4
DQ173293	Ictalurus punctatus CC chemokine SCYA119 gene, complete cds.	Ictalurus punctatus (channel catfish)	4
DQ174319	Bos taurus breed Hanwoo heart fatty acid-binding protein (FABP) gene, complete cds.	Bos taurus (cattle)	4
DQ176868	Homo sapiens RecQ protein-like 4 (RECQL4) gene, complete cds.	Homo sapiens (human)	4
DQ177331	Sus scrofa ADAMTS1 (ADAMTS1) gene, complete cds.	Sus scrofa (pig)	5
DQ182570	Ictalurus punctatus CC chemokine SCYA114B gene, complete cds.	Ictalurus punctatus (channel catfish)	4
DQ198377	Dicentrarchus labrax caspase-1 (CASP1) gene, complete cds.	Dicentrarchus labrax (European sea bass)	5
DQ200910	Dicentrarchus labrax tumor necrosis factor alpha (TNF alpha) gene, complete cds.	Dicentrarchus labrax (European sea bass)	4
DQ217932	Homo sapiens triggering receptor expressed on myeloid cells 2 (TREM2) gene, complete cds.	Homo sapiens (human)	4
DQ217933	Homo sapiens beta-2-microglobin (B2M) gene, complete cds.	Homo sapiens (human)	3
DQ217935	Homo sapiens ficolin-2 (FCN2) gene, complete cds.	Homo sapiens (human)	4
DQ217936	Homo sapiens heat shock protein 60 (HSPD1) gene, complete cds.	Homo sapiens (human)	4
DQ217938	Homo sapiens interleukin 10 (IL10) gene, complete cds.	Homo sapiens (human)	4
DQ217939	Homo sapiens mannose-binding protein C (MBL2) gene, complete cds.	Homo sapiens (human)	4
DQ217941	Homo sapiens transposon Tigger3(Golem), complete sequence; and triggering receptor expressed on myeloid cells 1 (TREM1) gene, complete cds.	Homo sapiens (human)	4
DQ217942	Homo sapiens EGF-like module containing mucin-like hormone receptor-like 1 (EMR1) gene, complete cds.	Homo sapiens (human)	4
DQ218278	Ficedula hypoleuca growth hormone (GH) gene, complete cds.	Ficedula hypoleuca	3
DQ221249	Takifugu rubripes voltage-gated sodium channel Nav1.4a (Nav1.4a) gene, complete cds.	Takifugu rubripes	4
DQ221250	Takifugu rubripes voltage-gated sodium channel Nav1.4b (Nav1.4b) gene, complete cds.	Takifugu rubripes	4
DQ221251	Tetraodon nigroviridis voltage-gated sodium channel Nav1.4a (Nav1.4a) gene, complete cds.	Tetraodon nigroviridis	4
DQ221252	Tetraodon nigroviridis voltage-gated sodium channel Nav1.4b (Nav1.4b) gene, complete cds.	Tetraodon nigroviridis	4
DQ221253	Danio rerio voltage-gated sodium channel Nav1.4a (Nav1.4a) gene, complete cds.	Danio rerio (zebrafish)	4
DQ221254	Danio rerio voltage-gated sodium channel Nav1.4b (Nav1.4b) gene, complete cds.	Danio rerio (zebrafish)	4
DQ229282	Pan paniscus tripartite motif 5 alpha (Trim5) gene, complete cds.	Pan paniscus (pygmy chimpanzee)	1
DQ229283	Nomascus leucogenys tripartite motif 5 alpha (Trim5) gene, complete cds.	Nomascus leucogenys (White-cheeked Gibbon)	1
DQ229284	Symphalangus syndactylus tripartite motif 5 alpha (Trim5) gene, complete cds.	Symphalangus syndactylus (siamang)	1
DQ229285	Saguinus oedipus tripartite motif 5 alpha (Trim5) gene, complete cds.	Saguinus oedipus (cotton-top tamarin)	1
DQ234979	Homo sapiens progesterone receptor (PGR) gene, complete cds.	Homo sapiens (human)	1
DQ234980	Pan troglodytes progesterone receptor (PGR) gene, complete cds.	Pan troglodytes (chimpanzee)	1
DQ234981	Pan paniscus progesterone receptor (PGR) gene, complete cds.	Pan paniscus (pygmy chimpanzee)	1
DQ234982	Gorilla gorilla progesterone receptor (PGR) gene, complete cds.	Gorilla gorilla (gorilla)	1
DQ234983	Pongo pygmaeus progesterone receptor (PGR) gene, complete cds.	Pongo pygmaeus (orangutan)	1
DQ234984	Hylobates lar progesterone receptor (PGR) gene, complete cds.	Hylobates lar (common gibbon)	1
DQ234985	Macaca sylvanus progesterone receptor (PGR) gene, complete cds.	Macaca sylvanus (Barbary ape)	1
DQ234986	Papio anubis progesterone receptor (PGR) gene, complete cds.	Papio anubis (olive baboon)	1
DQ234987	Cercopithecus aethiops progesterone receptor (PGR) gene, complete cds.	Chlorocebus aethiops (Cercopithecus aethiops)	1
DQ234988	Colobus guereza progesterone receptor (PGR) gene, complete cds.	Colobus guereza (guereza)	1
DQ234989	Trachypithecus obscurus progesterone receptor (PGR) gene, complete cds.	Trachypithecus obscurus (dusky leaf monkey)	1
DQ241809	Cirrhinus molitorella beta-actin gene, promoter region and complete cds.	Cirrhinus molitorella (mud carp)	4
DQ250132	Paralichthys olivaceus heat shock protein 10 kDa (hsp10) and heat shock protein 60 kDa (hsp60) genes, complete cds.	Paralichthys olivaceus (bastard halibut)	4
DQ272346	Mesocricetus auratus female-specific lacrimal protein gene, complete cds.	Mesocricetus auratus (golden hamster)	5
DQ272465	Oreochromis niloticus transferrin (TRF) gene, complete cds.	Oreochromis niloticus (Nile tilapia)	5
DQ272488	Sus scrofa apolipoprotein M gene, complete cds.	Sus scrofa (pig)	5
DQ278874	Sus scrofa TXNIP gene, exons 1 through 8 and complete cds.	Sus scrofa (pig)	5
DQ279722	Homo sapiens mitogen-activated protein kinase 11 (MAPK11) gene, complete cds.	Homo sapiens (human)	4
DQ280152	Gallus gallus 5'-AMP-activated protein kinase gamma-3 non-catalytic subunit gene, complete cds.	Gallus gallus (chicken)	5
DQ284531	Gallus gallus growth hormone-releasing hormone receptor (GHRHR) gene, complete cds.	Gallus gallus (chicken)	4
DQ286289	Ictalurus punctatus FcRI gene, complete cds.	Ictalurus punctatus (channel catfish)	5
DQ286293	Rattus norvegicus HS1 binding protein gene, complete cds.	Rattus norvegicus (Norway rat)	5
DQ288168	Felis catus proto-oncogene protein cFOS (c-FOS) gene, complete cds.	Felis catus (domestic cat)	4
DQ294213	Epinephelus coioides neuropeptide Y gene, complete cds.	Epinephelus coioides (orange-spotted grouper)	3
DQ295787	Pseudosciaena crocea gamma-interferon-inducible-lysosomal thiol reductase gene, complete cds.	Pseudosciaena crocea (croceine croaker)	5
DQ297141	Homo sapiens prostaglandin D2 synthase 21kDa (brain) (PTGDS) gene, complete cds.	Homo sapiens (human)	4
DQ297143	Homo sapiens phospholipase C, gamma 1 (PLCG1) gene, complete cds.	Homo sapiens (human)	4
DQ298246	Bos taurus serum amyloid A3 precursor (Saa3) gene, complete cds.	Bos taurus (cattle)	3
DQ298418	Ctenopharyngodon idella c-Fos protein gene, complete cds.	Ctenopharyngodon idella (grass carp)	4
DQ298753	Homo sapiens cytochrome P450, family 2, subfamily B, polypeptide 6 (CYP2B6) gene, complete cds.	Homo sapiens (human)	4
DQ301819	Homo sapiens insulin-like growth factor binding protein 3 (IGFBP3) gene, complete cds.	Homo sapiens (human)	4
DQ304534	Hyaena hyaena sex hormone-binding globulin (SHBG) gene, complete cds.	Hyaena hyaena (striped hyena)	5
DQ304535	Proteles cristatus sex hormone-binding globulin (SHBG) gene, complete cds.	Proteles cristatus (aardwolf)	5
DQ333313	Homo sapiens creatine kinase, brain (CKB) gene, complete cds.	Homo sapiens (human)	4
DQ336566	Canis lupus steroid 21-hydroxylase gene, complete cds.	Canis lupus (gray wolf)	5
DQ341429	Felis catus steroid 21-hydroxylase gene, complete cds.	Felis catus (domestic cat)	5
DQ341430	Lynx lynx steroid 21-hydroxylase gene, complete cds.	Lynx lynx (Eurasian lynx)	5
DQ345774	Dicentrarchus labrax caspase-3 (CASP3) gene, complete cds.	Dicentrarchus labrax (European sea bass)	5
DQ345776	Dicentrarchus labrax caspase-9 (CASP9) gene, complete cds.	Dicentrarchus labrax (European sea bass)	5
DQ354152	Salmo salar interferon alpha 1 (IFNA1) gene, complete cds.	Salmo salar (Atlantic salmon)	4
DQ354153	Salmo salar interferon alpha 2 (IFNA2) gene, complete cds.	Salmo salar (Atlantic salmon)	4
DQ357942	Homo sapiens cytotoxic T-lymphocyte-associated protein 4 (CTLA4) gene, complete cds.	Homo sapiens (human)	4
DQ360412	Loxodonta africana toll-like receptor 3 (TLR3) gene, complete cds.	Loxodonta africana (African savanna elephant)	4
DQ367068	Cercopithecus aethiops WNT7A gene, complete cds.	Chlorocebus aethiops (Cercopithecus aethiops)	1
DQ367069	Pan troglodytes clone EB176 (JC)A WNT7A gene, complete cds.	Pan troglodytes (chimpanzee)	1
DQ367070	Pan troglodytes clone EB176 (JC)B WNT7A gene, complete cds.	Pan troglodytes (chimpanzee)	1
DQ367071	Macaca fascicularis clone CYNOM-K1 A WNT7A gene, complete cds.	Macaca fascicularis (crab-eating macaque)	1
DQ367072	Macaca fascicularis clone CYNOM-K1 B WNT7A gene, complete cds.	Macaca fascicularis (crab-eating macaque)	1
DQ367073	Hylobates sp. WNT7A gene, complete cds.	Hylobates sp. (gibbon)	1
DQ367074	Gorilla gorilla WNT7A gene, complete cds.	Gorilla gorilla (gorilla)	1
DQ367075	Callithrix jacchus WNT7A gene, complete cds.	Callithrix jacchus (white-tufted-ear marmoset)	1
DQ367076	Pongo pygmaeus WNT7A gene, complete cds.	Pongo pygmaeus (orangutan)	1
DQ367077	Aotus trivirgatus WNT7A gene, complete cds.	Aotus trivirgatus (douroucouli)	1
DQ381398	Pongo pygmaeus G-protein coupled receptor T1R3 (TAS1R3) gene, complete cds.	Pongo pygmaeus (orangutan)	1
DQ381399	Saimiri sciureus G-protein coupled receptor T1R3 (TAS1R3) gene, complete cds.	Saimiri sciureus (common squirrel monkey)	1
DQ386295	Pan troglodytes G-protein coupled receptor (TAS1R2) gene, complete cds.	Pan troglodytes (chimpanzee)	1
DQ386296	Gorilla gorilla G-protein coupled receptor (TAS1R2) gene, complete cds.	Gorilla gorilla (gorilla)	1
DQ386297	Pongo pygmaeus G-protein coupled receptor (TAS1R2) gene, complete cds.	Pongo pygmaeus (orangutan)	1
DQ386298	Macaca mulatta G-protein coupled receptor (TAS1R2) gene, complete cds.	Macaca mulatta (rhesus monkey)	1
DQ386301	Saimiri sciureus G-protein coupled receptor (TAS1R2) gene, complete cds.	Saimiri sciureus (common squirrel monkey)	1
DQ386302	Callithrix pygmaea G-protein coupled receptor (TAS1R2) gene, complete cds.	Callithrix pygmaea (pygmy marmoset)	1
DQ388038	Dicentrarchus labrax interleukin-12 p35 chain gene, complete cds.	Dicentrarchus labrax (European sea bass)	4
DQ388040	Dicentrarchus labrax interleukin-12 p40 chain gene, complete cds.	Dicentrarchus labrax (European sea bass)	4
DQ399842	Bos taurus telomerase reverse transcriptase (TERT) gene, complete cds.	Bos taurus (cattle)	4
DQ408610	Pongo pygmaeus APOBEC3H gene, complete cds.	Pongo pygmaeus (orangutan)	1
DQ409814	Bos taurus FabG-like protein gene, complete cds.	Bos taurus (cattle)	5
DQ418450	Equus caballus 17beta-hydroxysteroid dehydrogenase type 1 gene, complete cds.	Equus caballus (horse)	4
DQ423776	Ictalurus punctatus Toll-like receptor 3 gene, complete cds.	Ictalurus punctatus (channel catfish)	3
DQ435304	Ictalurus punctatus CD4-like protein 2 gene, complete cds.	Ictalurus punctatus (channel catfish)	4
DQ435305	Ictalurus punctatus CD4-like protein 1 gene, complete cds.	Ictalurus punctatus (channel catfish)	4
DQ435445	Bos taurus breed Simmental acyl-coenzyme A dehydrogenase member 8 (ACAD8) gene, complete cds.	Bos taurus (cattle)	5
DQ437508	Oryctolagus cuniculus interleukin-10 gene, complete cds.	Oryctolagus cuniculus (rabbit)	4
DQ458767	Gallus gallus preproghrelin (ghr) gene, complete cds.	Gallus gallus (chicken)	4
DQ469808	Sus scrofa endothelial nitric oxide synthase (eNOS) gene, complete cds.	Sus scrofa (pig)	4
DQ479917	Mus musculus strain BTBR T+ tf/J dual specificity phosphatase 5 gene, complete cds.	Mus musculus (house mouse)	4
DQ479918	Mus musculus strain BTBR T+ tf/J adducin 3 (Add3) gene, complete cds.	Mus musculus (house mouse)	4
DQ479920	Mus musculus Cspg6 gene, complete cds.	Mus musculus (house mouse)	5
DQ479921	Mus musculus Pdcd4 gene, complete cds.	Mus musculus (house mouse)	5
DQ479922	Mus musculus strain BTBR T+ tf/J mitochondrial glycerol-3-phosphate acyltransferase (Gpam) gene, complete cds; nuclear gene for mitochondrial product.	Mus musculus (house mouse)	4
DQ479924	Mus musculus strain BTBR T+ tf/J MAX interacting protein 1 (Mxi1) gene, complete cds.	Mus musculus (house mouse)	5
DQ479925	Mus musculus strain BTBR T+ tf/J X-prolyl aminopeptidase (Xpnpep1) gene, complete cds.	Mus musculus (house mouse)	4
DQ479926	Mus musculus strain BTBR T+ tf/J Shoc2 gene, complete cds.	Mus musculus (house mouse)	4
DQ479928	Mus musculus strain BTBR T+ tf/J SorCS3 gene, complete cds.	Mus musculus (house mouse)	4
DQ479929	Mus musculus strain BTBR T+ tf/J Spf30 gene, complete cds.	Mus musculus (house mouse)	5
DQ479930	Mus musculus strain BTBR T+ tf/J tectorin-b (Tectb) gene, complete cds.	Mus musculus (house mouse)	5
DQ481663	Takifugu rubripes HoxAa gene cluster, complete sequence.	Takifugu rubripes (Fugu rubripes)	3
DQ481664	Takifugu rubripes HoxAb gene cluster, complete sequence.	Takifugu rubripes (Fugu rubripes)	1
DQ481665	Takifugu rubripes HoxBa gene cluster, complete sequence.	Takifugu rubripes (Fugu rubripes)	2
DQ481666	Takifugu rubripes HoxBb gene cluster, complete sequence.	Takifugu rubripes (Fugu rubripes)	3
DQ481667	Takifugu rubripes HoxCa gene cluster, complete sequence.	Takifugu rubripes (Fugu rubripes)	1
DQ481668	Takifugu rubripes HoxDa gene cluster, complete sequence.	Takifugu rubripes (Fugu rubripes)	3
DQ481669	Takifugu rubripes HoxDb gene cluster, complete sequence.	Takifugu rubripes (Fugu rubripes)	1
DQ485133	Cebus apella progesterone receptor (PGR) gene, complete cds.	Cebus apella (brown capuchin)	1
DQ485134	Pithecia irrorata progesterone receptor (PGR) gene, complete cds.	Pithecia irrorata (bald-faced saki)	1
DQ485135	Ateles paniscus progesterone receptor (PGR) gene, complete cds.	Ateles paniscus (black spider monkey)	1
DQ491198	Bos frontalis growth hormone gene, complete cds.	Bos frontalis (gayal/mithun)	5
DQ493965	Bos taurus solute carrier family 11 member 1 (SLC11A1) gene, complete cds.	Bos taurus (cattle)	5
DQ493966	Bos indicus breed Brahman solute carrier family 11 member 1 (SLC11A1) gene, complete cds.	Bos indicus (Bos taurus indicus)	5
DQ497164	Loxodonta africana ribonuclease L (RNASEL) gene.	Loxodonta africana (African savanna elephant)	5
DQ519591	Monodelphis domestica insulin-like growth factor 2 (IGF2) gene, complete cds.	Monodelphis domestica (gray short-tailed opossum)	3
DQ531712	Capra hircus growth hormone gene, complete cds.	Capra hircus (goat)	5
DQ533831	Tropidechis carinatus blood coagulation factor X gene, promoter region and complete cds.	Tropidechis carinatus	4
DQ533832	Tropidechis carinatus venom prothrombin activator trocarin D gene, promoter region and complete cds.	Tropidechis carinatus	4
DQ533994	Sus scrofa myosin light chain phosphorylatable fast skeletal muscle protein (Mylpf) gene, complete cds.	Sus scrofa (pig)	4
DQ640063	Oryctolagus cuniculus oviductal glycoprotein 1 (OVGP1) gene, complete cds.	Oryctolagus cuniculus (rabbit)	5
DQ641928	Sus scrofa cardiac troponin I (TNNI3) gene, complete cds.	Sus scrofa (pig)	5
DQ660983	Anser anser prolactin gene, complete cds.	Anser anser (domestic goose)	4
DQ676935	Sus scrofa beta-enolase 3 (ENO3) gene, complete cds.	Sus scrofa (pig)	4
DQ677837	Mus musculus strain A/J interleukin-2 receptor alpha subunit (Il2ra) gene, complete cds.	Mus musculus (house mouse)	4
DQ677838	Mus musculus strain C3H/HeJ interleukin-2 receptor alpha subunit (Il2ra) gene, complete cds.	Mus musculus (house mouse)	4
DQ787157	Salmo salar TNF-alpha 1 gene, complete cds.	Salmo salar (Atlantic salmon)	4
DQ787158	Salmo salar TNF-alpha 2 gene, complete cds.	Salmo salar (Atlantic salmon)	4
DQ821115	Dicentrarchus labrax interleukin 10 precursor (IL10) gene, complete cds.	Dicentrarchus labrax (European sea bass)	5
DQ839485	Oryctolagus cuniculus large conductance Ca2+-activated K+ channel beta1 subunit (kcnmb1) gene, 5' flanking region and complete cds.	Oryctolagus cuniculus (rabbit)	3
DQ845297	Equus caballus breed Thoroughbred growth hormone gene, complete cds.	Equus caballus (horse)	5
DQ845298	Equus caballus breed Chinese dwarf horse growth hormone gene, complete cds.	Equus caballus (horse)	5
DQ846655	Sus scrofa matrix metallopeptidase 9 (MMP9) gene, complete cds.	Sus scrofa (pig)	5
DQ884914	Paralichthys olivaceus interleukin-6 (IL-6) gene, complete cds.	Paralichthys olivaceus (bastard halibut)	5
DQ886485	Bubalus bubalis diacyl glycerol O-acyltransferase 1 (DGAT1) gene, complete cds.	Bubalus bubalis (water buffalo)	5
DQ899755	Bubalus bubalis osteopontin (OPN) gene, complete cds.	Bubalus bubalis (water buffalo)	4
DQ911122	Homo sapiens orphan nuclear receptor (NR1I2) gene, complete cds.	Homo sapiens (human)	4
DQ923326	Homo sapiens orphan nuclear receptor (NR1I2) gene, complete cds.	Homo sapiens (human)	4
DQ976435	Gorilla gorilla ZNF96 (ZNF96) gene, complete cds.	Gorilla gorilla (gorilla)	4
DQ976438	Gorilla gorilla ZNF449 (ZNF449) gene, complete cds.	Gorilla gorilla (gorilla)	4
DQ976444	Gorilla gorilla HTATIP2 (HTATIP2) gene, complete cds.	Gorilla gorilla (gorilla)	4
DQ976446	Gorilla gorilla RING1 (RING1) gene, complete cds.	Gorilla gorilla (gorilla)	5
DQ976454	Gorilla gorilla APEX1 (APEX1) gene, complete cds.	Gorilla gorilla (gorilla)	4
DQ976476	Gorilla gorilla BGLAP (BGLAP) gene, complete cds.	Gorilla gorilla (gorilla)	4
DQ976480	Gorilla gorilla XBP1 (XBP1) gene, complete cds.	Gorilla gorilla (gorilla)	5
DQ976504	Gorilla gorilla ETV3 (ETV3) gene, complete cds.	Gorilla gorilla (gorilla)	4
DQ976507	Gorilla gorilla PTTG1 (PTTG1) gene, complete cds.	Gorilla gorilla (gorilla)	5
DQ976526	Gorilla gorilla TBX6 (TBX6) gene, complete cds.	Gorilla gorilla (gorilla)	5
DQ976550	Gorilla gorilla PQBP1 (PQBP1) gene, complete cds.	Gorilla gorilla (gorilla)	5
DQ976560	Gorilla gorilla PEG3 (PEG3) gene, complete cds.	Gorilla gorilla (gorilla)	5
DQ976615	Ateles geoffroyi BGLAP (BGLAP) gene, complete cds.	Ateles geoffroyi (black-handed spider monkey)	4
DQ976634	Ateles geoffroyi SLC26A10 (SLC26A10) gene, complete cds.	Ateles geoffroyi (black-handed spider monkey)	5
DQ976641	Ateles geoffroyi ETV3 (ETV3) gene, complete cds.	Ateles geoffroyi (black-handed spider monkey)	4
DQ976876	Macaca mulatta BGLAP (BGLAP) gene, complete cds.	Macaca mulatta (rhesus monkey)	4
DQ977060	Macaca nemestrina ZNF96 (ZNF96) gene, complete cds.	Macaca nemestrina (pig-tailed macaque)	4
DQ977098	Macaca nemestrina BGLAP (BGLAP) gene, complete cds.	Macaca nemestrina (pig-tailed macaque)	4
DQ977163	Pan paniscus ZNF96 (ZNF96) gene, complete cds.	Pan paniscus (pygmy chimpanzee)	4
DQ977166	Pan paniscus ZNF449 (ZNF449) gene, complete cds.	Pan paniscus (pygmy chimpanzee)	4
DQ977174	Pan paniscus HTATIP2 (HTATIP2) gene, complete cds.	Pan paniscus (pygmy chimpanzee)	5
DQ977176	Pan paniscus RING1 (RING1) gene, complete cds.	Pan paniscus (pygmy chimpanzee)	5
DQ977181	Pan paniscus SIM1 (SIM1) gene, complete cds.	Pan paniscus (pygmy chimpanzee)	5
DQ977185	Pan paniscus APEX1 (APEX1) gene, complete cds.	Pan paniscus (pygmy chimpanzee)	4
DQ977211	Pan paniscus SLC38A2 (SLC38A2) gene, complete cds.	Pan paniscus (pygmy chimpanzee)	5
DQ977223	Pan paniscus ZNF192 (ZNF192) gene, complete cds.	Pan paniscus (pygmy chimpanzee)	5
DQ977224	Pan paniscus EHF (EHF) gene, complete cds.	Pan paniscus (pygmy chimpanzee)	5
DQ977238	Pan paniscus ETV3 (ETV3) gene, complete cds.	Pan paniscus (pygmy chimpanzee)	4
DQ977246	Pan paniscus HESX1 (HESX1) gene, complete cds.	Pan paniscus (pygmy chimpanzee)	4
DQ977292	Pan paniscus ZBTB32 (ZBTB32) gene, complete cds.	Pan paniscus (pygmy chimpanzee)	5
DQ977295	Pan paniscus PEG3 (PEG3) gene, complete cds.	Pan paniscus (pygmy chimpanzee)	5
DQ977314	Pan troglodytes ZNF96 (ZNF96) gene, complete cds.	Pan troglodytes (chimpanzee)	4
DQ977317	Pan troglodytes ZNF449 (ZNF449) gene, complete cds.	Pan troglodytes (chimpanzee)	4
DQ977325	Pan troglodytes RING1 (RING1) gene, complete cds.	Pan troglodytes (chimpanzee)	5
DQ977329	Pan troglodytes SIM1 (SIM1) gene, complete cds.	Pan troglodytes (chimpanzee)	5
DQ977332	Pan troglodytes APEX1 (APEX1) gene, complete cds.	Pan troglodytes (chimpanzee)	4
DQ977340	Pan troglodytes IL10 (IL10) gene, complete cds.	Pan troglodytes (chimpanzee)	5
DQ977352	Pan troglodytes TFEC (TFEC) gene, complete cds.	Pan troglodytes (chimpanzee)	5
DQ977353	Pan troglodytes BGLAP (BGLAP) gene, complete cds.	Pan troglodytes (chimpanzee)	4
DQ977365	Pan troglodytes ZNF192 (ZNF192) gene, complete cds.	Pan troglodytes (chimpanzee)	5
DQ977366	Pan troglodytes EHF (EHF) gene, complete cds.	Pan troglodytes (chimpanzee)	5
DQ977379	Pan troglodytes ETV3 (ETV3) gene, complete cds.	Pan troglodytes (chimpanzee)	4
DQ977383	Pan troglodytes PTTG1 (PTTG1) gene, complete cds.	Pan troglodytes (chimpanzee)	5
DQ977388	Pan troglodytes HESX1 (HESX1) gene, complete cds.	Pan troglodytes (chimpanzee)	4
DQ977421	Pan troglodytes ZFP95 (ZFP95) gene, complete cds.	Pan troglodytes (chimpanzee)	5
DQ977427	Pan troglodytes NR1I3 (NR1I3) gene, complete cds.	Pan troglodytes (chimpanzee)	5
DQ977432	Pan troglodytes ZBTB32 (ZBTB32) gene, complete cds.	Pan troglodytes (chimpanzee)	4
DQ977436	Pan troglodytes PEG3 (PEG3) gene, complete cds.	Pan troglodytes (chimpanzee)	5
DQ977463	Pongo pygmaeus ZNF96 (ZNF96) gene, complete cds.	Pongo pygmaeus (orangutan)	4
DQ977473	Pongo pygmaeus HTATIP2 (HTATIP2) gene, complete cds.	Pongo pygmaeus (orangutan)	5
DQ977483	Pongo pygmaeus APEX1 (APEX1) gene, complete cds.	Pongo pygmaeus (orangutan)	4
DQ977502	Pongo pygmaeus TFEC (TFEC) gene, complete cds.	Pongo pygmaeus (orangutan)	5
DQ977503	Pongo pygmaeus BGLAP (BGLAP) gene, complete cds.	Pongo pygmaeus (orangutan)	4
DQ977574	Pongo pygmaeus PQBP1 (PQBP1) gene, complete cds.	Pongo pygmaeus (orangutan)	5
DQ977580	Pongo pygmaeus ZNF287 (ZNF287) gene, complete cds.	Pongo pygmaeus (orangutan)	5
DQ983231	Ovis aries heat shock protein alpha (HSPCA) gene, complete cds.	Ovis aries (sheep)	4
EF015893	Homo sapiens period 3 (PER3) gene, complete cds.	Homo sapiens (human)	4
EF015894	Homo sapiens aryl hydrocarbon receptor nuclear translocator-like (ARNTL) gene, complete cds.	Homo sapiens (human)	4
EF015895	Homo sapiens basic helix-loop-helix domain-containing (BHLHB2) gene, complete cds.	Homo sapiens (human)	4
EF015896	Homo sapiens basic helix-loop-helix domain-containing (BHLHB3) gene, complete cds.	Homo sapiens (human)	4
EF015897	Homo sapiens CLOCK (CLOCK) gene, complete cds.	Homo sapiens (human)	4
EF015898	Homo sapiens photolyase-like cryptochrome 1 (CRY1) gene, complete cds.	Homo sapiens (human)	4
EF015899	Homo sapiens photolyase-like cryptochrome 2 (CRY2) gene, complete cds.	Homo sapiens (human)	4
EF015900	Homo sapiens casein kinase 1 delta (CSNK1D) gene, complete cds.	Homo sapiens (human)	4
EF015901	Homo sapiens casein kinase 1 epsilon (CSNK1E) gene, complete cds.	Homo sapiens (human)	4
EF015902	Homo sapiens albumin D-box (DBP) gene, complete cds.	Homo sapiens (human)	4
EF015903	Homo sapiens neuronal PAS domain protein 2 (NPAS2) gene, complete cds.	Homo sapiens (human)	3
EF015904	Homo sapiens period 1 (PER1) gene, complete cds.	Homo sapiens (human)	4
EF015905	Homo sapiens period 2 (PER2) gene, complete cds.	Homo sapiens (human)	4
EF016113	Scomber japonicus parvalbumin gene, complete cds.	Scomber japonicus	4
EF041104	Danio rerio apurinic/apyrimidinic endonuclease 1 (apex1a) gene, complete cds.	Danio rerio (zebrafish)	4
EF041822	Sus scrofa breed BaMa mini-pig growth hormone gene, complete cds.	Sus scrofa (pig)	4
EF044235	Gorilla gorilla monooxygenase DBH-like 2 (MOXD2) gene, complete cds.	Gorilla gorilla (gorilla)	5
EF050076	Ornithorhynchus anatinus rod opsin gene, complete cds.	Ornithorhynchus anatinus (platypus)	5
EF050077	Ornithorhynchus anatinus short wavelength sensitive 2 gene, complete cds.	Ornithorhynchus anatinus (platypus)	5
EF050078	Ornithorhynchus anatinus long wavelength sensitive gene, complete cds.	Ornithorhynchus anatinus (platypus)	5
EF051469	Cyprinus carpio proteasome activator PA28 subunit 1 (psme1) gene, complete cds.	Cyprinus carpio (common carp)	5
EF056474	Bos indicus haplotype 2 interleukin-2 (IL2) gene, complete cds.	Bos indicus (Bos taurus indicus)	4
EF059990	Astatotilapia burtoni proliferating cellular nuclear antigen gene, complete cds.	Astatotilapia burtoni	4
EF064707	Homo sapiens tumor necrosis factor (ligand) superfamily, member 13 (TNFSF13) gene, complete cds.	Homo sapiens (human)	4
EF064753	Homo sapiens CD40 ligand (TNF superfamily, member 5, hyper-IgM syndrome) (CD40LG) gene, complete cds.	Homo sapiens (human)	4
EF070193	Equus caballus ribonuclease L (RNASEL) gene, complete cds.	Equus caballus (horse)	4
EF077162	Ovis aries growth hormone precursor (GH) gene, complete cds.	Ovis aries (sheep)	5
EF089136	Danio rerio C-family odorant receptor OLFCD2 (olfcd2) gene, complete cds.	Danio rerio (zebrafish)	4
EF089137	Danio rerio C-family odorant receptor OLFCQ19 (olfcq19) gene, complete cds.	Danio rerio (zebrafish)	5
EF089138	Danio rerio C-family odorant receptor OLFCT1 (olfct1) gene, complete cds.	Danio rerio (zebrafish)	5
EF089139	Danio rerio T1R taste receptor (t1rc1) gene, complete cds.	Danio rerio (zebrafish)	4
EF101341	Rhamdia quelen growth hormone precursor (gh) gene, complete cds.	Rhamdia quelen	4
EF104639	Sus scrofa gamma-synuclein (SNCG) gene, complete cds.	Sus scrofa (pig)	5
EF104912	Xenopus tropicalis IL10 protein gene, complete cds.	Xenopus tropicalis (Silurana tropicalis)	5
EF120633	Carassius auratus interferon regulatory factor 1 gene, complete cds.	Carassius auratus (goldfish)	6
EF165623	Pseudosciaena crocea tumor necrosis factor alpha (TNFa) gene, exons1-4.	Pseudosciaena crocea (croceine croaker)	4
EF205280	Siniperca chuatsi growth hormone gene, complete cds.	Siniperca chuatsi (Chinese perch)	4
EF206351	Pan troglodytes tryptase beta gene, complete cds.	Pan troglodytes (chimpanzee)	5
EF207441	Bubalus bubalis growth hormone receptor (GHR) gene, complete cds.	Bubalus bubalis (water buffalo)	5
EF207442	Bos indicus growth hormone receptor (GHR) gene, complete cds.	Bos indicus (Bos taurus indicus)	5
EF208020	Gorilla gorilla beta 1 tryptase gene, complete cds.	Gorilla gorilla (gorilla)	5
EF208021	Gorilla gorilla beta 2 tryptase gene, complete cds.	Gorilla gorilla (gorilla)	5
EF208022	Gorilla gorilla beta 3 tryptase gene, complete cds.	Gorilla gorilla (gorilla)	5
EF212444	Macaca fascicularis alphabeta 2 tryptase gene, complete cds.	Macaca fascicularis (crab-eating macaque)	5
EF212445	Macaca fascicularis alphabeta 1 tryptase gene, complete cds.	Macaca fascicularis (crab-eating macaque)	5
EF363857	Ctenopharyngodon idella complement component C9 (C9) gene, complete cds.	Ctenopharyngodon idella (grass carp)	5
EF369515	Pan troglodytes sushi-repeat protein (Srpx2) gene, complete cds.	Pan troglodytes (chimpanzee)	1
EF369516	Gorilla gorilla sushi-repeat protein (Srpx2) gene, complete cds.	Gorilla gorilla (gorilla)	1
EF369517	Pongo pygmaeus sushi-repeat protein (Srpx2) gene, complete cds.	Pongo pygmaeus (orangutan)	1
EF369518	Hylobates sp. PS-2007 sushi-repeat protein (Srpx2) gene, complete cds.	Hylobates sp. PS-2007	1
EF369519	Macaca mulatta sushi-repeat protein (Srpx2) gene, complete cds.	Macaca mulatta (rhesus monkey)	1
EF369520	Papio sp. PS-2007 sushi-repeat protein (Srpx2) gene, complete cds.	Papio sp. PS-2007	1
EF374047	Bos grunniens breed DaTong erythropoietin (EPO) gene, complete cds.	Bos grunniens (domestic yak)	5
EF374048	Bos grunniens breed BaZhou erythropoietin (EPO) gene, complete cds.	Bos grunniens (domestic yak)	5
EF374049	Bos taurus breed San Jiang yellow erythropoietin (EPO) gene, complete cds.	Bos taurus (cattle)	5
EF384272	Channa argus interferon regulatory factor 1 (IRF-1) gene, promoter region and complete cds.	Channa argus (snakehead)	4
EF384273	Channa argus interferon regulatory factor 2a (IRF-2a) gene, promoter region and complete cds.	Channa argus (snakehead)	4
EF384274	Channa argus interferon regulatory factor 2b (IRF-2b) gene, promoter region and complete cds.	Channa argus (snakehead)	4
EF384275	Channa argus interferon regulatory factor 7 (IRF-7a) gene, promoter region and complete cds.	Channa argus (snakehead)	5
EF392365	Oryzias melastigma choriogenin H gene, complete cds.	Oryzias melastigma (Indian medaka)	4
EF405921	Bos grunniens erythropoietin (EPO) gene, complete cds.	Bos grunniens (domestic yak)	5
EF421414	Salmo salar CD3zeta-1 gene, complete cds.	Salmo salar (Atlantic salmon)	6
EF421415	Salmo salar CD3zeta-2 gene, complete cds.	Salmo salar (Atlantic salmon)	6
EF421418	Salmo salar CD3gammadelta-A gene, complete cds.	Salmo salar (Atlantic salmon)	5
EF421419	Salmo salar CD3gammadelta-B gene, complete cds.	Salmo salar (Atlantic salmon)	5
EF421421	Salmo salar CD3epsilon gene, complete cds.	Salmo salar (Atlantic salmon)	5
EF432784	Bos taurus 1-acylglycerol-3-phosphate O-acyltransferase 6 (AGPAT6) gene, complete cds.	Bos taurus (cattle)	4
EF434604	Takifugu rubripes Neu1 gene, complete cds.	Takifugu rubripes (Fugu rubripes)	5
EF441623	Siniperca scherzeri growth hormone gene, complete cds.	Siniperca scherzeri	4
EF452227	Pongo pygmaeus abelii beta tryptase 1 gene, complete cds.	Pongo pygmaeus abelii (Sumatran orangutan)	5
EF452228	Pongo pygmaeus abelii beta tryptase 2 gene, complete cds.	Pongo pygmaeus abelii (Sumatran orangutan)	5
EF452229	Pongo pygmaeus abelii beta tryptase 3 gene, complete cds.	Pongo pygmaeus abelii (Sumatran orangutan)	5
EF452230	Pongo pygmaeus abelii beta tryptase 4 gene, complete cds.	Pongo pygmaeus abelii (Sumatran orangutan)	5
EF465497	Zalophus californianus alpha-lactalbumin (LALBA) gene, complete cds.	Zalophus californianus (California sea lion)	4
EF465499	Leptonychotes weddellii alpha-lactalbumin (LALBA) gene, complete cds.	Leptonychotes weddellii (Weddell seal)	4
EF465501	Odobenus rosmarus rosmarus alpha-lactalbumin (LALBA) gene, complete cds.	Odobenus rosmarus rosmarus (Atlantic walrus)	4
EF470564	Pseudosciaena crocea g-lysozyme gene, complete cds.	Pseudosciaena crocea (croceine croaker)	5
EF486306	Ictalurus punctatus matrix metalloproteinase-9 gene, complete cds.	Ictalurus punctatus (channel catfish)	5
EF490589	Oreochromis niloticus clone EV1 seminal plasma glycoprotein 120 (SPP120) gene, complete cds.	Oreochromis niloticus (Nile tilapia)	5
EF490590	Oreochromis niloticus clone EV3 seminal plasma glycoprotein 120 (SPP120) gene, complete cds.	Oreochromis niloticus (Nile tilapia)	5
EF504250	Siniperca chuatsi I kappa B alpha gene, complete cds.	Siniperca chuatsi (Chinese perch)	5
EF537869	Pan troglodytes amelogenin (AMELX) gene, complete cds.	Pan troglodytes (chimpanzee)	1
EF537871	Macaca mulatta amelogenin (AMELX) gene, complete cds.	Macaca mulatta (rhesus monkey)	1
EF537872	Callithrix jacchus amelogenin (AMELX) gene, complete cds.	Callithrix jacchus (white-tufted-ear marmoset)	1
EF540993	Enhydra lutris cytochrome P450 1A2 gene, complete cds.	Enhydra lutris (sea otter)	4
EF554926	Hemibarbus mylodon beta-actin 1 gene, complete cds.	Hemibarbus mylodon (Korean doty barbel)	4
EF554927	Hemibarbus mylodon beta-actin 2 gene, complete cds.	Hemibarbus mylodon (Korean doty barbel)	5
EF559248	Rhinobatos productus CD8 alpha gene, complete cds.	Rhinobatos productus (shovelnose guitarfish)	4
EF560595	Bos taurus interleukin 22 (IL-22) gene, complete cds.	Bos taurus (cattle)	4
EF564193	Siniperca chuatsi ASC gene, complete cds.	Siniperca chuatsi (Chinese perch)	4
EF600712	Bubalus bubalis growth hormone releasing hormone receptor (GHRHR) gene, complete cds.	Bubalus bubalis (water buffalo)	5
EF613552	Anas platyrhynchos ghrelin gene, complete cds.	Anas platyrhynchos	4
EF617311	Bos indicus growth hormone releasing hormone receptor (GHRHR) gene, complete cds.	Bos indicus (Bos taurus indicus)	5
EF640940	Monopterus albus CYP19 gene, complete cds.	Monopterus albus (swamp eel)	4
EF673278	Bos taurus osteocalcin gene, complete cds.	Bos taurus (cattle)	1
EF690286	Dicentrarchus labrax progastricsin gene, complete cds.	Dicentrarchus labrax (European sea bass)	5
EU011243	Cyprinus carpio interleukin-8 gene, complete cds.	Cyprinus carpio (common carp)	4
EU022001	Bos frontalis tyrosinase gene, complete cds.	Bos frontalis (gayal)	4
EU022320	Pan troglodytes troglodytes salivary amylase (AMY1) gene, complete cds.	Pan troglodytes troglodytes	5
EU022322	Gorilla gorilla gorilla salivary amylase (AMY1) gene, complete cds.	Gorilla gorilla gorilla (Western lowland gorilla)	5
EU022323	Pan troglodytes troglodytes pancreatic amylase A (AMY2A) gene, complete cds.	Pan troglodytes troglodytes	5
EU022324	Pan paniscus pancreatic amylase A (AMY2A) gene, complete cds.	Pan paniscus (pygmy chimpanzee)	5
EU022325	Gorilla gorilla gorilla pancreatic amylase A (AMY2A) gene, complete cds.	Gorilla gorilla gorilla (Western lowland gorilla)	5
EU022326	Pan troglodytes troglodytes pancreatic amylase B (AMY2B) gene, complete cds.	Pan troglodytes troglodytes	5
EU022327	Pan paniscus pancreatic amylase B (AMY2B) gene, complete cds.	Pan paniscus (pygmy chimpanzee)	5
EU022328	Gorilla gorilla gorilla pancreatic amylase B (AMY2B) gene, complete cds.	Gorilla gorilla gorilla (Western lowland gorilla)	4
EU022329	Colobus angolensis amylase (AMY) gene, complete cds.	Colobus angolensis (Angolan colobus)	5
EU028313	Ovis aries tyrosinase gene, complete cds.	Ovis aries (sheep)	5
EU039829	Oncorhynchus mykiss checkpoint kinase 2 (CHK2) gene, complete cds.	Oncorhynchus mykiss (rainbow trout)	5
EU091477	Homo sapiens KLK14 and KLK13 genes, complete cds.	Homo sapiens (human)	4
[truncated: 760 more rows]
