# Supplementary material for: A method for identifying alternative or cryptic donor splice sites within gene and mRNA sequences. Comparisons among sequences from vertebrates, echinoderms and other groups
Source: BMC Genomics. 2009 Jul 16;10:318. doi: 10.1186/1471-2164-10-318 (PMC2721852; doi:10.1186/1471-2164-10-318)
Supplement: Additional file 3 — Protostome sequence accession numbers. An Excel spreadsheet containing the accession numbers of the protostome sequences used to evaluate the splicing models. [file 1471-2164-10-318-S3.xls]

## Sheet: Sheet1
Accession	Definition	Organism	# of exons
AB011813	Drosophila melanogaster genes for DNA polymerase alpha 180K subunit, E2F, complete cds.	Drosophila melanogaster (fruit fly)	3
AB016605	Bombyx mori gene for peptidoglycan recognition protein, complete cds.	Bombyx mori (domestic silkworm)	4
AB019146	Nasutitermes takasagoensis NtEG gene for cellulase NtEG, complete cds.	Nasutitermes takasagoensis	4
AB019506	Drosophila kanekoi gene for Glycerol-3-phosphate dehydrogenase, complete cds.	Drosophila kanekoi	4
AB019507	Drosophila kanekoi gene for glycerol-3-phosphate dehydrogenase, complete cds.	Drosophila kanekoi	4
AB019510	Drosophila melanogaster gene for DREF transcription factor, complete cds.	Drosophila melanogaster (fruit fly)	4
AB019511	Drosophila virilis gene for DREF transcription factor, complete cds.	Drosophila virilis	4
AB019538	Bombyx mori gene for moricin 2, complete cds.	Bombyx mori (domestic silkworm)	2
AB019545	Drosophila montana gene for Glycerol-3-phosphate dehydrogenase, complete cds.	Drosophila montana	4
AB019546	Drosophila montana gene for Glycerol-3-phosphate dehydrogenase, complete cds.	Drosophila montana	4
AB019547	Drosophila lacicola gene for Glycerol-3-phosphate dehydrogenase, complete cds.	Drosophila lacicola	4
AB019548	Drosophila littoralis gene for Glycerol-3-phosphate dehydrogenase, complete cds.	Drosophila littoralis	4
AB019549	Drosophila borealis gene for Glycerol-3-phosphate dehydrogenase, complete cds.	Drosophila borealis	4
AB019550	Drosophila flavomontana gene for Glycerol-3-phosphate dehydrogenase, complete cds.	Drosophila flavomontana	4
AB021134	Daphnia magna hemoglobin gene cluster (dhb3, dhb1 and dhb2 genes), complete cds.	Daphnia magna	4
AB021883	Bombyx mori gene for cuticle protein LCP18, complete cds.	Bombyx mori (domestic silkworm)	3
AB027469	Drosophila melanogaster gene for glutamate transporter DGLT-1, complete cds.	Drosophila melanogaster (fruit fly)	4
AB031208	Bombyx mori gene for annexin IX-C, annexin IX-B, annexin IX-A.	Bombyx mori (domestic silkworm)	3
AB035055	Drosophila kikkawai Amy1 gene for alpha-amylase, complete cds.	Drosophila kikkawai	2
AB035056	Drosophila kikkawai Amy2 gene for alpha-amylase, complete cds.	Drosophila kikkawai	2
AB035057	Drosophila kikkawai Amy3 gene for alpha-amylase, complete cds.	Drosophila kikkawai	2
AB035058	Drosophila kikkawai Amy4 gene for alpha-amylase, complete cds.	Drosophila kikkawai	2
AB035059	Drosophila bocki Amy1 gene for alpha-amylase, complete cds.	Drosophila bocki	2
AB035060	Drosophila bocki Amy2 gene for alpha-amylase, complete cds.	Drosophila bocki	2
AB035061	Drosophila bocki Amy3 gene for alpha-amylase, complete cds.	Drosophila bocki	2
AB035062	Drosophila bocki Amy4 gene for alpha-amylase, complete cds.	Drosophila bocki	2
AB035063	Drosophila leontia Amy1 gene for alpha-amylase, complete cds.	Drosophila leontia	2
AB035064	Drosophila leontia Amy2 gene for alpha-amylase, complete cds.	Drosophila leontia	2
AB035065	Drosophila leontia Amy3 gene for alpha-amylase, complete cds.	Drosophila leontia	2
AB035066	Drosophila leontia Amy4 gene for alpha-amylase, complete cds.	Drosophila leontia	2
AB035067	Drosophila lini Amy1 gene for alpha-amylase, complete cds.	Drosophila lini	2
AB035068	Drosophila lini Amy2 gene for alpha-amylase, complete cds.	Drosophila lini	2
AB035069	Drosophila lini Amy3 gene for alpha-amylase, complete cds.	Drosophila lini	2
AB035512	Drosophila melanogaster dPOLE gene for DNA polymerase epsilon, complete cds.	Drosophila melanogaster (fruit fly)	4
AB047041	Drosophila mauritiana Anp gene for andropin, complete cds.	Drosophila mauritiana	2
AB047042	Drosophila sechellia Anp gene for andropin, complete cds.	Drosophila sechellia	2
AB047043	Drosophila yakuba Anp gene for andropin, complete cds.	Drosophila yakuba	2
AB047044	Drosophila teissieri Anp gene for andropin, complete cds.	Drosophila teissieri	2
AB047045	Drosophila orena Anp gene for andropin, complete cds.	Drosophila orena	2
AB047057	Drosophila mauritiana CecC gene for cecropin C, complete cds.	Drosophila mauritiana	2
AB047058	Drosophila sechellia CecC gene for cecropin C, complete cds.	Drosophila sechellia	2
AB047059	Drosophila yakuba CecC gene for cecropin C, complete cds.	Drosophila yakuba	2
AB047060	Drosophila teissieri CecC gene for cecropin C, complete cds.	Drosophila teissieri	2
AB047061	Drosophila orena CecC gene for cecropin C, complete cds.	Drosophila orena	2
AB047062	Drosophila erecta CecC gene for cecropin C, complete cds.	Drosophila erecta	2
AB047063	Drosophila takahashii CecC gene for cecropin C, complete cds.	Drosophila takahashii	2
AB048355	Bombyx mori chi gene for chitinase precursor, complete cds.	Bombyx mori (domestic silkworm)	5
AB052102	Perinereis vancaurica tetradentata TnC gene for troponin C, complete cds.	Perinereis vancaurica tetradentata	5
AB052365	Drosophila melanogaster dally gene for Dally, complete cds.	Drosophila melanogaster (fruit fly)	3
AB054988	Penaeus monodon gene for neuropeptide Pem-SGP-C1, complete cds.	Penaeus monodon (black tiger shrimp)	2
AB054989	Penaeus monodon gene for neuropeptide Pem-SGP-C2, complete cds.	Penaeus monodon (black tiger shrimp)	2
AB055115	Moina macrocopa mhb3, mhb1 gene for hemoglobin chain, complete cds.	Moina macrocopa	4
AB055428	Bombyx mori mALP, sALP genes for membrane-bound alkaline phosphatase, soluble alakaline phosphatase, complete cds.	Bombyx mori (domestic silkworm)	4
AB073369	Marsupenaeus japonicus gene for pigment dispersing hormone I, complete cds.	Marsupenaeus japonicus	2
AB073370	Marsupenaeus japonicus gene for pigment dispersing hormone II, complete cds.	Marsupenaeus japonicus	2
AB078765	Drosophila nagarholensis Amy 1 gene for alpha-amylase, complete cds.	Drosophila nagarholensis	2
AB078766	Drosophila nagarholensis Amy 2 gene for alpha-amylase, complete cds.	Drosophila nagarholensis	2
AB078767	Drosophila nagarholensis Amy 3 gene for alpha-amylase, complete cds.	Drosophila nagarholensis	2
AB078768	Drosophila punjabiensis Amy 1 gene for alpha-amylase, complete cds.	Drosophila punjabiensis	2
AB078769	Drosophila punjabiensis Amy 2 gene for alpha-amylase, complete cds.	Drosophila punjabiensis	2
AB078770	Drosophila punjabiensis Amy 3 gene for alpha-amylase, complete cds.	Drosophila punjabiensis	2
AB078771	Drosophila watanabei Amy 1 gene for alpha-amylase, complete cds.	Drosophila watanabei	2
AB078772	Drosophila watanabei Amy 2 gene for alpha-amylase, complete cds.	Drosophila watanabei	2
AB078773	Drosophila watanabei Amy 3 gene for alpha-amylase, complete cds.	Drosophila watanabei	2
AB078774	Scaptodrosophila lebanonensis Amy1 gene for alpha-amylase, complete cds.	Scaptodrosophila lebanonensis	2
AB080135	Ornithodoros moubata omdef-A gene for defensin, complete cds.	Ornithodoros moubata	3
AB080136	Ornithodoros moubata omdef-B gene for defensin, complete cds.	Ornithodoros moubata	3
AB080137	Ornithodoros moubata omdef-C gene for defensin, complete cds.	Ornithodoros moubata	3
AB080138	Ornithodoros moubata omdef-D gene for defensin, complete cds.	Ornithodoros moubata	3
AB080189	Drosophila virilis Acph gene for acid phosphatase, complete cds.	Drosophila virilis	5
AB081457	Urechis unicinctus gene for Uru-TK receptor, complete cds.	Urechis unicinctus	5
AB090243	Bombyx mori og gene for molybdenum cofactor sulfurase, complete cds.	Bombyx mori (domestic silkworm)	4
AB101293	Bombyx mori gene for putative odorant receptor, complete cds.	Bombyx mori (domestic silkworm)	5
AB112959	Plutella xylostella CYP9G2 gene for cytochrome P450, complete cds.	Plutella xylostella (diamondback moth)	5
AB113089	Bombyx mori BmBR-C gene for Broad-Complex isoforms, complete cds, alternative splicing.	Bombyx mori (domestic silkworm)	3
AB124799	Bombyx mori BmTCTP gene for translationally controlled tumor protein, complete cds.	Bombyx mori (domestic silkworm)	3
AB125892	Haliotis discus hannai Hdcel gene for cellulase, complete cds.	Haliotis discus hannai	5
AB158493	Octopus vulgaris CTR1 gene for cephalotocin receptor 1, exon 1-2, complete cds.	Octopus vulgaris (common octopus)	2
AB158497	Octopus vulgaris OPR gene for octopressin receptor, exon 2-3, complete cds.	Octopus vulgaris (common octopus)	2
AB158541	Neanthes diversicolor genes for glycocyamine kinase beta chain, glycocyamine kinase alpha chain, complete cds.	Neanthes diversicolor	4
AB162349	Drosophila simulans genes, CG11099 to CG8900 region, complete cds.	Drosophila simulans	3
AB162350	Drosophila simulans genes, CG10444 to CG8914 region, complete cds.	Drosophila simulans	2
AB162351	Drosophila sechellia genes, CG11099 to CG8914 region, complete cds.	Drosophila sechellia	2
AB164320	Eisenia fetida ANN gene for annetocin precursor, complete cds.	Eisenia fetida (common brandling worm)	4
AB170019	Daphnia magna Ubx, Antp genes for Ultrabithorax, Antennapedia, complete cds.	Daphnia magna	2
AB182487	Athalia rosae c-mos gene for Mos, complete cds.	Athalia rosae (coleseed sawfly)	4
AB182632	Papilio xuthus 5-HT gene for serotonin receptor, exon 1-5, complete cds.	Papilio xuthus	4
AB182634	Papilio xuthus DopR gene for dopamine receptor, exon 1-3, complete cds.	Papilio xuthus	2
AB183454	Sulculus diversicolor MIP-I gene for molluscan indoleamine 2,3-dioxygenase like protein I, exon 1-13, complete cds.	Sulculus diversicolor	4
AB185201	Octopus vulgaris oct-GnRHR gene for GnRH receptor, complete cds.	Octopus vulgaris (common octopus)	4
AB186047	Calyptogena soyoae Hb-I gene for hemoglobin I, complete cds.	Calyptogena soyoae (deep-sea cold-seep clam)	4
AB186048	Calyptogena soyoae Hb-II gene for hemoglobin II, complete cds.	Calyptogena soyoae (deep-sea cold-seep clam)	4
AB191788	Athalia rosae white gene for ABC membrane transporter, complete cds.	Athalia rosae (coleseed sawfly)	4
AB194416	Drosophila bipectinata siren1, siren2 genes for hypothetical proteins, complete cds.	Drosophila bipectinata	3
AB194417	Drosophila malerkotliana malerkotliana siren1, siren2 genes for hypothetical proteins, complete cds.	Drosophila malerkotliana malerkotliana	3
AB194418	Drosophila malerkotliana pallens siren1, siren2 genes for hypothetical proteins, complete cds.	Drosophila malerkotliana pallens	3
AB194419	Drosophila pseudoananassae nigrens siren1, siren2 genes for hypothetical proteins, complete cds.	Drosophila pseudoananassae nigrens	3
AB194420	Drosophila pseudoananassae pseudoananassae siren1, siren2 genes for hypothetical proteins, complete cds.	Drosophila pseudoananassae pseudoananassae	3
AB200415	Siphonosoma cumanense HTK gene for hypotaurocyamine kinase, complete cds.	Siphonosoma cumanense	5
AB201381	Papilio xuthus CYP341A2 gene for cytochrome P450, complete cds.	Papilio xuthus	5
AB201382	Papilio xuthus GST-pxcs1 gene for glutathione-S-transferase, complete cds.	Papilio xuthus	4
AB212871	Anopheles stephensi aapp gene for anti-platelet aggregation protein, complete cds.	Anopheles stephensi (Asian malaria mosquito)	4
AB219449	Bombyx mori BmBR-C gene for Broad-Complex isoform Z2, Broad-Complex isoform Z4, Broad-Complex isoform Z1, complete cds, alternative splicing.	Bombyx mori (domestic silkworm)	3
AB231865	Spisula solidissima gene for zinc finger protein Sso-Zic, complete cds.	Spisula solidissima (Atlantic surf clam)	2
AB231869	Tubifex tubifex gene for zinc finger protein Tt-Zic, complete cds.	Tubifex tubifex (sludge worm)	2
AB231873	Corbicula sp. LCN-2004 gene for zinc finger protein Cj-Zic, complete cds.	Corbicula sp. LCN-2004	2
AB232915	Plutella xylostella gene for glutathione S-transferase, complete cds.	Plutella xylostella (diamondback moth)	4
AB247378	Antheraea yamamai vg gene for vitellogenin, complete cds.	Antheraea yamamai (Japanese oak silkmoth)	4
AB252737	Daphnia magna dmagvtg2, dmagvtg1 genes for vitellogenin fused with superoxide dismutase, vitellogenin fused with superoxide dismutase, complete cds.	Daphnia magna	4
AB253415	Apis mellifera hbg1 gene for alpha-glucosidase, exon 1-8, complete cds.	Apis mellifera (honey bee)	4
AB253417	Apis mellifera hbg3 gene for alpha-glucosidase, exon 2-9, complete cds.	Apis mellifera (honey bee)	4
AB266077	Nasutitermes takasagoensis NtGGPPS1 gene for geranylgeranyl diphosphate synthase-1-A-isoform, geranylgeranyl diphosphate synthase-1-B-isoform, geranylgeranyl diphosphate synthase-1-C-isoform, complete cds.	Nasutitermes takasagoensis	3
AB270698	Bombyx mandarina Alpm and Alps genes for alkaline phosphatase, complete cds.	Bombyx mandarina (wild silkworm)	4
AB271538	Drosophila virilis Acph gene for acid phosphatase, complete cds.	Drosophila virilis	5
AB288051	Samia cynthia ricini SP1 gene for hemolymph storage protein 1, complete cds.	Samia cynthia ricini (Indian eri silkmoth)	6
AB288052	Samia cynthia ricini SP2 gene for hemolymph storage protein 2, complete cds.	Samia cynthia ricini (Indian eri silkmoth)	5
AB299446	Bombyx mori Ser3 gene for sericin 3, complete cds.	Bombyx mori (domestic silkworm)	3
AE001573	Drosophila melanogaster Antennapedia complex (ANT-C),complete sequence.	Drosophila melanogaster (fruit fly)	3
AF000569	Aedes aegypti amylase (AmyI) gene, complete cds.	Aedes aegypti (yellow fever mosquito)	2
AF003605	Musca domestica transcriptional repressor protein, extra sex combs (esc) gene, complete cds.	Musca domestica (house fly)	4
AF009677	Galleria mellonella low molecular weight silk protein (P25) gene, complete cds.	Galleria mellonella (greater wax moth)	5
AF011282	Acanthokara kaputensis ultrabithorax (Ubx) gene, complete cds.	Acanthokara kaputensis	2
AF012089	Drosophila melanogaster cysteine proteinase-1 (CP1) and phenylalanyl tRNA synthetase genes, complete cds.	Drosophila melanogaster (fruit fly)	2
AF015267	Apis mellifera elongation factor-1alpha F2 gene, complete cds.	Apis mellifera (honey bee)	4
AF015296	Helicoverpa armigera helicostatin prohormone precursor, gene, complete cds.	Helicoverpa armigera (cotton bollworm)	3
AF016036	Drosophila tsacasi domesticated P-element P-tsa repressor-like protein gene, complete cds.	Drosophila tsacasi	3
AF016038	Drosophila davidi domesticated P-element P-dav repressor-like protein gene, complete cds.	Drosophila davidi	3
AF016108	Drosophila miranda carboxylesterase-5A (Est-5A) gene, complete cds.	Drosophila miranda	2
AF016109	Drosophila miranda carboxylesterase-5C (Est-5C) and -5B (Est-5B) genes, complete cds.	Drosophila miranda	2
AF016110	Drosophila persimilis carboxylesterase-5C (Est-5C) and -5B (Est-5B) genes, complete cds.	Drosophila persimilis	2
AF016111	Drosophila persimilis carboxylesterase-5A (Est-5A) gene, complete cds.	Drosophila persimilis	2
AF017649	Drosophila virilis alpha4 proteasome subunit (Pros28.1) gene, complete cds.	Drosophila virilis	3
AF017650	Drosophila virilis testes-specific alpha4 proteasome subunit (Pros28.1) gene, complete cds.	Drosophila virilis	3
AF018964	Drosophila melanogaster B115 cecropin A1 (CecA1) gene, complete cds.	Drosophila melanogaster (fruit fly)	2
AF018965	Drosophila melanogaster B137 cecropin A1 (CecA1) gene, complete cds.	Drosophila melanogaster (fruit fly)	2
AF018966	Drosophila melanogaster B205 cecropin A1 (CecA1) gene, complete cds.	Drosophila melanogaster (fruit fly)	2
AF018967	Drosophila melanogaster B222 cecropin A1 (CecA1) gene, complete cds.	Drosophila melanogaster (fruit fly)	2
AF018968	Drosophila melanogaster B226 cecropin A1 (CecA1) gene, complete cds.	Drosophila melanogaster (fruit fly)	2
AF018969	Drosophila melanogaster B316 cecropin A1 (CecA1) gene, complete cds.	Drosophila melanogaster (fruit fly)	2
AF018970	Drosophila melanogaster Z5 cecropin A1 (CecA1) gene, complete cds.	Drosophila melanogaster (fruit fly)	2
AF018971	Drosophila melanogaster Z10 cecropin A1 (CecA1) gene, complete cds.	Drosophila melanogaster (fruit fly)	2
AF018972	Drosophila melanogaster Z18 cecropin A1 (CecA1) gene, complete cds.	Drosophila melanogaster (fruit fly)	2
AF018973	Drosophila melanogaster Z22 cecropin A1 (CecA1) gene, complete cds.	Drosophila melanogaster (fruit fly)	2
AF018974	Drosophila melanogaster Z24 cecropin A1 (CecA1) gene, complete cds.	Drosophila melanogaster (fruit fly)	2
AF018975	Drosophila mauritiana M31 cecropin A1 (CecA1) gene, complete cds.	Drosophila mauritiana	2
AF018976	Drosophila melanogaster B115 cecropin A2 (CecA2) gene, complete cds.	Drosophila melanogaster (fruit fly)	2
AF018977	Drosophila melanogaster B141 cecropin A2 (CecA2) gene, complete cds.	Drosophila melanogaster (fruit fly)	2
AF018978	Drosophila melanogaster B208 cecropin A2 (CecA2) gene, complete cds.	Drosophila melanogaster (fruit fly)	2
AF018979	Drosophila melanogaster B225 cecropin A2 (CecA2) gene, complete cds.	Drosophila melanogaster (fruit fly)	2
AF018980	Drosophila melanogaster B226 cecropin A2 (CecA2) gene, complete cds.	Drosophila melanogaster (fruit fly)	2
AF018981	Drosophila melanogaster Z5 cecropin A2 (CecA2) gene, complete cds.	Drosophila melanogaster (fruit fly)	2
AF018982	Drosophila melanogaster Z10 cecropin A2 (CecA2) gene, complete cds.	Drosophila melanogaster (fruit fly)	2
AF018983	Drosophila melanogaster Z22 cecropin A2 (CecA2) gene, complete cds.	Drosophila melanogaster (fruit fly)	2
AF018984	Drosophila melanogaster Z24 cecropin A2 (CecA2) gene, complete cds.	Drosophila melanogaster (fruit fly)	2
AF018985	Drosophila melanogaster B009 Andropin (Anp) gene, complete cds.	Drosophila melanogaster (fruit fly)	2
AF018986	Drosophila melanogaster B141 Andropin (Anp) gene, complete cds.	Drosophila melanogaster (fruit fly)	2
AF018987	Drosophila melanogaster B205 Andropin (Anp) gene, complete cds.	Drosophila melanogaster (fruit fly)	2
AF018988	Drosophila melanogaster B316 Andropin (Anp) gene, complete cds.	Drosophila melanogaster (fruit fly)	2
AF018989	Drosophila melanogaster Z10 Andropin (Anp) gene, complete cds.	Drosophila melanogaster (fruit fly)	2
AF018990	Drosophila melanogaster Z18 Andropin (Anp) gene, complete cds.	Drosophila melanogaster (fruit fly)	2
AF018991	Drosophila melanogaster Z22 Andropin (Anp) gene, complete cds.	Drosophila melanogaster (fruit fly)	2
AF018992	Drosophila melanogaster Z24 Andropin (Anp) gene, complete cds.	Drosophila melanogaster (fruit fly)	2
AF018994	Drosophila melanogaster B115 cecropin B (CecB) gene, complete cds.	Drosophila melanogaster (fruit fly)	2
AF018995	Drosophila melanogaster B137 cecropin B (CecB) gene, complete cds.	Drosophila melanogaster (fruit fly)	2
AF018996	Drosophila melanogaster B141 cecropin B (CecB) gene, complete cds.	Drosophila melanogaster (fruit fly)	2
AF018997	Drosophila melanogaster B202 cecropin B (CecB) gene, complete cds.	Drosophila melanogaster (fruit fly)	2
AF018998	Drosophila melanogaster B208 cecropin B (CecB) gene, complete cds.	Drosophila melanogaster (fruit fly)	2
AF018999	Drosophila melanogaster B222 cecropin B (CecB) gene, complete cds.	Drosophila melanogaster (fruit fly)	2
AF019000	Drosophila melanogaster B225 cecropin B (CecB) gene, complete cds.	Drosophila melanogaster (fruit fly)	2
AF019001	Drosophila melanogaster B226 cecropin B (CecB) gene, complete cds.	Drosophila melanogaster (fruit fly)	2
AF019002	Drosophila melanogaster Z10 cecropin B (CecB) gene, complete cds.	Drosophila melanogaster (fruit fly)	2
AF019003	Drosophila melanogaster Z18 cecropin B (CecB) gene, complete cds.	Drosophila melanogaster (fruit fly)	2
AF019004	Drosophila melanogaster Z22 cecropin B (CecB) gene, complete cds.	Drosophila melanogaster (fruit fly)	2
AF019005	Drosophila melanogaster Z24 cecropin B (CecB) gene, complete cds.	Drosophila melanogaster (fruit fly)	2
AF019006	Drosophila mauritiana M31 cecropin B (CecB) gene, complete cds.	Drosophila mauritiana	2
AF019007	Drosophila melanogaster B009 cecropin C (CecC) gene, complete cds.	Drosophila melanogaster (fruit fly)	2
AF019008	Drosophila melanogaster B101 cecropin C (CecC) gene, complete cds.	Drosophila melanogaster (fruit fly)	2
AF019009	Drosophila melanogaster B115 cecropin C (CecC) gene, complete cds.	Drosophila melanogaster (fruit fly)	2
AF019010	Drosophila melanogaster B202 cecropin C (CecC) gene, complete cds.	Drosophila melanogaster (fruit fly)	2
AF019011	Drosophila melanogaster B205 cecropin C (CecC) gene, complete cds.	Drosophila melanogaster (fruit fly)	2
AF019012	Drosophila melanogaster B208 cecropin C (CecC) gene, complete cds.	Drosophila melanogaster (fruit fly)	2
AF019013	Drosophila melanogaster B316 cecropin C (CecC) gene, complete cds.	Drosophila melanogaster (fruit fly)	2
AF019014	Drosophila melanogaster Z5 cecropin C (CecC) gene, complete cds.	Drosophila melanogaster (fruit fly)	2
AF019015	Drosophila melanogaster Z10 cecropin C (CecC) gene, complete cds.	Drosophila melanogaster (fruit fly)	2
AF019016	Drosophila melanogaster Z18 cecropin C (CecC) gene, complete cds.	Drosophila melanogaster (fruit fly)	2
AF019017	Drosophila melanogaster Z22 cecropin C (CecC) gene, complete cds.	Drosophila melanogaster (fruit fly)	2
AF019018	Drosophila melanogaster Z24 cecropin C (CecC) gene, complete cds.	Drosophila melanogaster (fruit fly)	2
AF019019	Drosophila mauritiana M31 cecropin C (CecC) gene, complete cds.	Drosophila mauritiana	2
AF019361	Drosophila virilis tailless protein (tll) gene, complete cds.	Drosophila virilis	2
AF020309	Drosophila melanogaster SNF1A/AMP-activated protein kinase (SNF1A) gene, complete cds.	Drosophila melanogaster (fruit fly)	2
AF020427	Sarcophaga crassipalpis proliferating cell nuclear antigen (PCNA) gene, complete cds.	Sarcophaga crassipalpis (Liopygia crassipalpis)	2
AF023666	Apis mellifera sn-glycerol-3-phosphate dehydrogenase (Gpdh) gene, complete cds.	Apis mellifera (honey bee)	2
AF025540	Drosophila melanogaster zinc finger protein HER (her) gene, complete cds.	Drosophila melanogaster (fruit fly)	3
AF026491	Aedes aegypti chitinase (CHT1) gene, complete cds.	Aedes aegypti (yellow fever mosquito)	4
AF026492	Aedes aegypti chitinase (CHT2) gene, complete cds.	Aedes aegypti (yellow fever mosquito)	4
AF028834	Drosophila ananassae vermilion (v) gene, complete cds.	Drosophila ananassae	4
AF028835	Drosophila pallidosa vermilion (v) gene, complete cds.	Drosophila pallidosa	4
AF030334	Drosophila melanogaster smoothened (smo) gene, complete cds.	Drosophila melanogaster (fruit fly)	5
AF031654	Callinectes sapidus red pigment concentrating hormone precursor (RPCH) gene, complete cds.	Callinectes sapidus (blue crab)	2
AF033001	Cerebratulus lacteus neural globin gene, complete cds.	Cerebratulus lacteus (milky ribbon-worm)	3
AF033002	Cerebratulus lacteus body wall globin gene, complete cds.	Cerebratulus lacteus (milky ribbon-worm)	3
AF037164	Drosophila melanogaster receptor tyrosine kinase (Nrk) gene, complete cds.	Drosophila melanogaster (fruit fly)	4
AF037353	Drosophila affinis amylase related protein (amyrel) gene, complete cds.	Drosophila affinis	2
AF037355	Drosophila bifasciata amylase related protein (amyrel) gene, complete cds.	Drosophila bifasciata	2
AF039557	Drosophila teissieri putative amylase-related protein (Amyrel) gene, complete cds.	Drosophila teissieri	2
AF039558	Drosophila sechellia putative amylase-related protein (Amyrel) gene, complete cds.	Drosophila sechellia	2
AF039559	Drosophila lini putative amylase-related protein (Amyrel) gene, complete cds.	Drosophila lini	2
AF039560	Drosophila willistoni putative amylase-related protein (Amyrel) gene, complete cds.	Drosophila willistoni	2
AF039561	Drosophila yakuba putative amylase-related protein (Amyrel) gene, complete cds.	Drosophila yakuba	2
AF039562	Drosophila erecta putative amylase-related protein (Amyrel) gene, complete cds.	Drosophila erecta	2
AF039600	Tityus serrulatus immunogenic protein NTxp (nTxp) gene, complete cds.	Tityus serrulatus (Brazilian scorpion)	2
AF044925	Drosophila melanogaster hook protein (hk) gene, complete cds.	Drosophila melanogaster (fruit fly)	5
AF044926	Drosophila virilis hook protein (hk) gene, complete cds.	Drosophila virilis	4
AF045593	Drosophila virilis ETS DNA binding protein Yan (yan) gene, complete cds.	Drosophila virilis	3
AF048776	Drosophila repleta alpha-amylase (Amy) gene, complete cds.	Drosophila repleta	2
AF049092	Drosophila bocqueti putative amylase-related protein (Amyrel) gene, complete cds.	Drosophila bocqueti	2
AF049237	Bombyx mori antibacterial peptide enbocin (Enbocin) gene, complete cds.	Bombyx mori (domestic silkworm)	2
AF051778	Anopheles aquasalis chymotrypsin 1 (cy1) gene, complete cds.	Anopheles aquasalis	3
AF051779	Anopheles aquasalis chymotrypsin 2 (cy2) gene, complete cds.	Anopheles aquasalis	2
AF051780	Anopheles darlingi chymotripsin 1 (cy1) gene, complete cds.	Anopheles darlingi	3
AF051781	Anopheles darlingi chymotrypsin 2 (cy2) gene, complete cds.	Anopheles darlingi	3
AF055672	Mesobuthus martensii insect neurotoxin precursor (IT-AP) gene, complete cds.	Mesobuthus martensii (Buthus martensii)	2
AF057554	Mesobuthus martensii neurotoxin BmK M1 precursor, gene, complete cds.	Mesobuthus martensii (Buthus martensii)	2
AF062563	Mesobuthus martensii neurotoxin M10 precursor, gene, complete cds.	Mesobuthus martensii (Buthus martensii)	2
AF063402	Anopheles gambiae defensin (Def) gene, complete cds.	Anopheles gambiae (African malaria mosquito)	2
AF063938	Gasterophilus intestinalis hemoglobin (glob1) gene, complete cds.	Gasterophilus intestinalis	3
AF069297	Drosophila melanogaster pterin-4a-carbinolamine dehydratase gene, complete cds.	Drosophila melanogaster (fruit fly)	2
AF069756	Drosophila serrata putative amylase-related protein AMYREL (Amyrel) gene, complete cds.	Drosophila serrata	2
AF071104	Drosophila melanogaster myo-inositol-1-phosphate synthase gene, complete cds.	Drosophila melanogaster (fruit fly)	5
AF074722	Daphnia pulex di-domain hemoglobin precursor, gene, complete cds.	Daphnia pulex	5
AF079368	Drosophila virilis male-specific lethal-2 (msl-2) gene, complete cds.	Drosophila virilis	2
AF088854	Macrobrachium lanchesteri crustacean hyperglycemic hormone (CHH) gene, complete cds.	Macrobrachium lanchesteri	3
AF091265	Drosophila melanogaster gamma-tubulin 37CD gene, complete cds.	Drosophila melanogaster (fruit fly)	4
AF092945	Charybdis feriatus molt-inhibiting hormone (MIH) gene, complete cds.	Charybdis feriatus	3
AF092971	Perna viridis metallothionein 1 gene, complete cds.	Perna viridis	3
AF092972	Perna viridis metallothionein 2 gene, complete cds.	Perna viridis	3
AF095780	Buthus martensii toxin BmP05 precursor (BmP05) gene, complete cds.	Mesobuthus martensii (Buthus martensii)	2
AF095781	Buthus martensii toxin BmP01 precursor (BmP01) gene, complete cds.	Mesobuthus martensii (Buthus martensii)	2
AF097408	Buthus martensii toxin BmP03 precursor (BmP03) gene, complete cds.	Mesobuthus martensii (Buthus martensii)	2
AF097634	Drosophila melanogaster minifly protein (mfl) gene, complete cds; and snoRNA H1, complete sequence.	Drosophila melanogaster (fruit fly)	5
AF097830	Drosophila virilis suppressor of forked protein (su(f)) gene, complete cds.	Drosophila virilis	4
AF098283	Papilio glaucus opsin (Rh3) gene, complete cds.	Papilio glaucus (eastern tiger swallowtail)	5
AF098520	Drosophila melanogaster ribosomal protein L8 (rpL8) gene, complete cds.	Drosophila melanogaster (fruit fly)	2
AF101361	Drosophila melanogaster Abnormal X segregation (Axs) gene, complete cds.	Drosophila melanogaster (fruit fly)	5
AF108099	Aedes aegypti salivary vasodilatory protein precursor, gene, complete cds.	Aedes aegypti (yellow fever mosquito)	3
AF109776	Metapenaeus ensis hyperglycemic hormone-like neuropeptide 43-1 gene, complete cds.	Metapenaeus ensis	3
AF109777	Metapenaeus ensis hyperglycemic hormone-like neuropeptide 43-2 gene, complete cds.	Metapenaeus ensis	3
AF109778	Metapenaeus ensis hyperglycemic hormone-like neuropeptide 43-3 gene, complete cds.	Metapenaeus ensis	3
AF109779	Metapenaeus ensis hyperglycemic hormone-like neuropeptide 43-4 gene, complete cds.	Metapenaeus ensis	3
AF127155	Drosophila orena Cu-Zn superoxide dismutase (Sod) gene, exons 1 and 2 and complete cds.	Drosophila orena	2
AF127156	Drosophila erecta Cu-Zn superoxide dismutase (Sod) gene, exons 1 and 2 and complete cds.	Drosophila erecta	2
AF127157	Drosophila sechellia Cu-Zn superoxide dismutase (Sod) gene, exons 1 and 2 and complete cds.	Drosophila sechellia	2
AF127158	Drosophila mauritiana Cu-Zn superoxide dismutase (Sod) gene, exons 1 and 2 and complete cds.	Drosophila mauritiana	2
AF127159	Drosophila yakuba Cu-Zn superoxide dismutase (Sod) gene, exons 1 and 2 and complete cds.	Drosophila yakuba	2
AF127160	Drosophila teissieri Cu-Zn superoxide dismutase (Sod) gene, exons 1 and 2 and complete cds.	Drosophila teissieri	2
AF131124	Drosophila melanogaster homogentisate 1,2-dioxygenase (hgo) gene, complete cds.	Drosophila melanogaster (fruit fly)	5
AF136930	Drosophila elegans putative amylase-related protein (Amyrel) gene, complete cds.	Drosophila elegans	2
AF136931	Drosophila pallidosa putative amylase-related protein (Amyrel) gene, complete cds.	Drosophila pallidosa	2
AF136932	Drosophila biauraria putative amylase-related protein (Amyrel) gene, complete cds.	Drosophila biauraria	2
AF136933	Drosophila bicornuta putative amylase-related protein (Amyrel) gene, complete cds.	Drosophila bicornuta	2
AF136934	Drosophila quadraria putative amylase-related protein (Amyrel) gene, complete cds.	Drosophila quadraria	2
AF136935	Drosophila rufa putative amylase-related protein (Amyrel) gene, complete cds.	Drosophila rufa	2
AF136936	Drosophila bipectinata putative amylase-related protein (Amyrel) gene, complete cds.	Drosophila bipectinata	2
AF136937	Drosophila varians putative amylase-related protein (Amyrel) gene, complete cds.	Drosophila varians	2
AF139718	Chrysomya bezziana peritrophin-48 precursor, gene, complete cds.	Chrysomya bezziana	3
AF141675	Lucilia cuprina peritrophin-30 gene, complete cds.	Lucilia cuprina	2
AF144549	Aedes albopictus ribosomal protein L34 (rpl34) gene, complete cds.	Aedes albopictus (Asian tiger mosquito)	2
AF146757	Ceratitis capitata alpha-amylase (Amy) gene, complete cds.	Ceratitis capitata (Mediterranean fruit fly)	3
AF146758	Ceratitis capitata putative amylase-related protein (Amyrel) gene, complete cds.	Ceratitis capitata (Mediterranean fruit fly)	3
AF151527	Hyphantria cunea serpin gene, complete cds.	Hyphantria cunea (fall webworm moth)	5
AF165427	Manduca sexta ecdysis-triggering hormone precursor (eth) gene, complete cds.	Manduca sexta (tobacco hornworm)	3
AF169634	Drosophila pseudoobscura swallow protein gene, complete cds.	Drosophila pseudoobscura	3
AF170082	Drosophila melanogaster cleavage stimulation factor 64 kilodalton subunit gene, complete cds.	Drosophila melanogaster (fruit fly)	2
AF174489	Drosophila jambulina AMYREL (Amyrel) gene, complete cds.	Drosophila jambulina	2
AF177539	Mytilus galloprovincialis antimicrobial peptide MGD2b precursor, gene, complete cds.	Mytilus galloprovincialis (Mediterranean mussel)	2
AF177540	Mytilus galloprovincialis mytilin B precursor, gene, complete cds.	Mytilus galloprovincialis (Mediterranean mussel)	3
AF177656	Pectinophora gossypiella pheromone binding protein (PBP) gene, complete cds.	Pectinophora gossypiella (pink bollworm)	3
AF177661	Yponomeuta cagnagellus pheromone binding protein (PBP) gene, complete cds.	Yponomeuta cagnagellus (spindle ermine moth)	3
AF181084	Drosophila melanogaster single-strand specific DNA-binding protein (mtSSB) gene, complete cds; nuclear gene for mitochondrial product.	Drosophila melanogaster (fruit fly)	4
AF185049	Drosophila melanogaster vacuolar ATPase subunit A (Vha68-1) gene, complete cds.	Drosophila melanogaster (fruit fly)	4
AF190405	Drosophila virilis homeodomain transcription factor Prospero (pros) gene, complete cds.	Drosophila virilis	4
AF196974	Carcinus maenas metallothionein Ib (MTIb) gene, complete cds.	Carcinus maenas (green crab)	3
AF199020	Mytilus galloprovincialis metallothionein isoform (MT-I) gene, complete cds.	Mytilus galloprovincialis (Mediterranean mussel)	3
AF207540	Drosophila melanogaster peptidoglycan-recognition protein-SA (PGRP-SA) gene, complete cds.	Drosophila melanogaster (fruit fly)	3
AF208298	Buthus martensii neurotoxin KTX precursor (KTX) gene, complete cds.	Mesobuthus martensii (Buthus martensii)	2
AF208299	Buthus martensii neurotoxin TX1 precursor (TX1) gene, complete cds.	Mesobuthus martensii (Buthus martensii)	2
AF208300	Buthus martensii neurotoxin TX2 (TX2) gene, complete cds.	Mesobuthus martensii (Buthus martensii)	2
AF209098	Drosophila subobscura frataxin-like protein (fh) gene, complete cds and flanking region.	Drosophila subobscura	2
AF216206	Drosophila melanogaster ribosomal protein S19 (RpS19) gene, complete cds.	Drosophila melanogaster (fruit fly)	2
AF216208	Drosophila buzzatii alpha-esterase 1a (aE1a) gene, complete cds.	Drosophila buzzatii	3
AF216210	Drosophila buzzatii alpha-esterase 2 (aE2) gene, complete cds.	Drosophila buzzatii	3
AF216211	Drosophila buzzatii alpha-esterase 3 (aE3) and alpha-esterase 4b (aE4b) genes, complete cds.	Drosophila buzzatii	4
AF216973	Drosophila melanogaster l(2)01289 gene, complete cds, alternatively spliced products.	Drosophila melanogaster (fruit fly)	4
AF220260	Drosophila virilis transcription factor TFIIB (TFIIB) gene, complete cds.	Drosophila virilis	4
AF220261	Drosophila virilis transcription elongation factor TFIIS (TFIIS) gene, complete cds.	Drosophila virilis	2
AF220262	Drosophila virilis TATA box-binding protein (TBP) gene, complete cds.	Drosophila virilis	2
AF220361	Drosophila melanogaster retinin gene, complete cds.	Drosophila melanogaster (fruit fly)	2
AF225924	Drosophila virilis staufen gene, complete cds.	Drosophila virilis	5
AF226688	Bombyx mori fibroin heavy chain Fib-H (fib-H) gene, complete cds.	Bombyx mori (domestic silkworm)	2
AF226857	Manduca sexta hemolymph juvenile hormone binding protein precursor, gene, complete cds.	Manduca sexta (tobacco hornworm)	4
AF233734	Helicoverpa zea HzC4 chymotrypsinogen gene, complete cds.	Helicoverpa zea (corn earworm)	5
AF241152	Drosophila melanogaster type 6 nucleoside diphosphate kinase (nmdyn-D6) gene, promoter and complete cds.	Drosophila melanogaster (fruit fly)	2
AF247057	Buthus martensii putative potassium channel blocker (KK1) gene, complete cds.	Mesobuthus martensii (Buthus martensii)	2
AF247058	Buthus martensii potassium channel toxin Bmtx2 gene, complete cds.	Mesobuthus martensii (Buthus martensii)	2
AF250051	Drosophila asahinai putative amylase-related protein AMYREL (Amyrel) gene, complete cds.	Drosophila asahinai	2
AF250052	Drosophila monieri putative amylase-related protein AMYREL (Amyrel) gene, complete cds.	Drosophila monieri	2
AF250053	Drosophila barbarae putative amylase-related protein AMYREL (Amyrel) gene, complete cds.	Drosophila barbarae	2
AF250054	Drosophila nagarholensis putative amylase-related protein AMYREL (Amyrel) gene, complete cds.	Drosophila nagarholensis	2
AF250055	Drosophila eugracilis putative amylase-related protein AMYREL (Amyrel) gene, complete cds.	Drosophila eugracilis	2
AF250056	Drosophila chauvacae putative amylase-related protein AMYREL (Amyrel) gene, complete cds.	Drosophila chauvacae	2
AF250057	Drosophila malagassya putative amylase-related protein AMYREL (Amyrel) gene, complete cds.	Drosophila malagassya	2
AF250058	Drosophila leontia putative amylase-related protein AMYREL (Amyrel) gene, complete cds.	Drosophila leontia	2
AF250059	Drosophila burlai putative amylase-related protein AMYREL (Amyrel) gene, complete cds.	Drosophila burlai	2
AF251131	Drosophila bocqueti-like, light form putative amylase-related protein AMYREL (Amyrel) gene, complete cds.	Drosophila cf. bocqueti 'light form'	2
AF251132	Drosophila vulcana putative amylase-related protein AMYREL (Amyrel) gene, complete cds.	Drosophila vulcana	2
AF251133	Drosophila imaii putative amylase-related protein AMYREL (Amyrel) gene, complete cds.	Drosophila imaii	2
AF251134	Drosophila tsacasi putative amylase-related protein AMYREL (Amyrel) gene, complete cds.	Drosophila tsacasi	2
AF251135	Drosophila bifasciata putative amylase-related protein AMYREL (Amyrel) gene, complete cds.	Drosophila bifasciata	2
AF251136	Drosophila nikananu putative amylase-related protein AMYREL (Amyrel) gene, complete cds.	Drosophila nikananu	2
AF251137	Drosophila cauverii putative amylase-related protein AMYREL (Amyrel) gene, complete cds.	Drosophila cauverii	2
AF251138	Drosophila lucipennis putative amylase-related protein AMYREL (Amyrel) gene, complete cds.	Drosophila lucipennis	2
AF251139	Drosophila davidi putative amylase-related protein AMYREL (Amyrel) gene, complete cds.	Drosophila davidi	2
AF251140	Drosophila tropicalis putative amylase-related protein AMYREL (Amyrel) gene, complete cds.	Drosophila tropicalis	2
AF251141	Drosophila triauraria putative amylase-related protein AMYREL (Amyrel) gene, complete cds.	Drosophila triauraria	2
AF251142	Drosophila diplacantha putative amylase-related protein AMYREL (Amyrel) gene, complete cds.	Drosophila diplacantha	2
AF259649	Apismellifera mellifera alpha-amylase gene, complete cds.	Apis mellifera mellifera (German honeybee)	5
AF260530	Drosophila melanogaster Dscam gene, complete cds.	Drosophila melanogaster (fruit fly)	4
AF260699	Drosophila buzzatii alcohol dehydrogenase-related protein gene, complete cds.	Drosophila buzzatii	2
AF261990	Agrotis ipsilon trypsin precursor AiT9 gene, promoter region and complete cds.	Agrotis ipsilon (black cutworm moth)	4
AF272790	Hirudo nipponia protease inhibitor bdellin-KL gene, complete cds.	Hirudo nipponia	3
AF280612	Papilio canadensis cytochrome P450 6B14 (CYP6B14) gene, complete cds.	Papilio canadensis	2
AF280613	Papilio canadensis cytochrome P450 6B15 (CYP6B15) gene, complete cds.	Papilio canadensis	2
AF280614	Papilio canadensis cytochrome P450 6B11 (CYP6B11) gene, complete cds.	Papilio canadensis	2
AF280615	Papilio glaucus cytochrome P450 6B12 (CYP6B12) gene, complete cds.	Papilio glaucus (eastern tiger swallowtail)	2
AF280616	Papilio canadensis cytochrome P450 6B13 (CYP6B13) gene, complete cds.	Papilio canadensis	2
AF280617	Papilio glaucus cytochrome P450 6B16 (CYP6B16) gene, complete cds.	Papilio glaucus (eastern tiger swallowtail)	2
AF280618	Papilio glaucus cytochrome P450 6B17 (CYP6B17) gene, complete cds.	Papilio glaucus (eastern tiger swallowtail)	2
AF280621	Papilio glaucus cytochrome P450 6B20 (CYP6B20) gene, complete cds.	Papilio glaucus (eastern tiger swallowtail)	2
AF280622	Papilio glaucus cytochrome P450 6B21 (CYP6B21) gene, complete cds.	Papilio glaucus (eastern tiger swallowtail)	2
AF280891	Spodoptera frugiperda alpha-amylase (Amy2) gene, complete cds.	Spodoptera frugiperda (fall armyworm)	4
AF281363	Drosophila melanogaster virilizer (vir) gene, complete cds.	Drosophila melanogaster (fruit fly)	5
AF282900	Chaetopterus variopedatus octameric creatine kinase precursor gene, complete cds; nuclear gene for mitochondrial product.	Chaetopterus variopedatus	5
AF285186	Helicoverpa zea cytochrome P450 monooxygenase (CYP6B28) gene, complete cds.	Helicoverpa zea (corn earworm)	2
AF285831	Helicoverpa zea cytochrome P450 6B27 (CYP6B27) gene, complete cds.	Helicoverpa zea (corn earworm)	2
AF286059	Helicoverpa zea clone 12 cytoplasmic actin A3b gene, complete cds.	Helicoverpa zea (corn earworm)	2
AF286060	Helicoverpa zea clone 7 cytoplasmic actin A3a1 gene, complete cds.	Helicoverpa zea (corn earworm)	2
AF286061	Helicoverpa zea clone 8 cytoplasmic actin A3a2 gene, complete cds.	Helicoverpa zea (corn earworm)	2
AF289543	Amblyomma americanum macrophage migration inhibitory factor (MIF) gene, complete cds.	Amblyomma americanum (lone star tick)	3
AF292113	Aedes aegypti prophenoloxidase (ProPO2) gene, complete cds.	Aedes aegypti (yellow fever mosquito)	4
AF292114	Aedes aegypti prophenoloxidase (ProPO1) gene, complete cds.	Aedes aegypti (yellow fever mosquito)	4
AF295594	Mesobuthus martensii SKTx1 precursor, gene, complete cds.	Mesobuthus martensii (Buthus martensii)	2
AF313770	Drosophila mediopunctata P element transposase gene, complete cds.	Drosophila mediopunctata	3
AF321515	Crassostrea gigas alpha amylase B gene, complete cds.	Crassostrea gigas (Pacific oyster)	5
AF323972	Manduca sexta general odorant-binding protein 2 (GOBP2) and pheromone-binding protein 1 (PBP1) genes, complete cds.	Manduca sexta (tobacco hornworm)	3
AF325859	Choristoneura fumiferana antifreeze protein (AFP-Lu1) gene, complete cds.	Choristoneura fumiferana (spruce budworm)	2
AF329437	Biomphalaria alexandrina actin gene, complete cds.	Biomphalaria alexandrina	2
AF329438	Biomphalaria pfeifferi actin gene, complete cds.	Biomphalaria pfeifferi	2
AF329439	Biomphalaria obstructa actin gene, complete cds.	Biomphalaria obstructa	2
AF329440	Biomphalaria tenagophila actin gene, complete cds.	Biomphalaria tenagophila	2
AF329441	Helisoma trivolvis actin gene, complete cds.	Helisoma trivolvis	2
AF334662	Mytilus edulis lysozyme gene, complete cds.	Mytilus edulis	5
AF335556	Drosophila funebris alpha-amylase gene, complete cds.	Drosophila funebris	2
AF335557	Drosophila funebris amylase-related protein (Amyrel) gene, complete cds.	Drosophila funebris	2
AF335558	Hirtodrosophila confusa alpha-amylase (Amy) gene, complete cds.	Hirtodrosophila confusa	2
AF335559	Hirtodrosophila confusa amylase-related protein (Amyrel) gene, complete cds.	Hirtodrosophila confusa	2
AF358263	Drosophila virilis actin E2 gene, complete cds.	Drosophila virilis	2
AF358264	Drosophila virilis actin C2 gene, complete cds.	Drosophila virilis	2
AF358266	Drosophila virilis actin D1 gene, complete cds.	Drosophila virilis	2
AF364130	Anopheles gambiae putative odorant receptor Or1 gene, complete cds.	Anopheles gambiae (African malaria mosquito)	4
AF364131	Anopheles gambiae putative odorant receptor Or2 gene, complete cds.	Anopheles gambiae (African malaria mosquito)	5
AF364132	Anopheles gambiae putative odorant receptor Or4 and putative odorant receptor Or3 genes, complete cds.	Anopheles gambiae (African malaria mosquito)	4
AF380940	Buthus martensii toxin TXKS1 gene, complete cds.	Mesobuthus martensii (Buthus martensii)	2
AF382144	Drosophila virilis pterin 4alpha-carbinolamine dehydratase gene, complete cds.	Drosophila virilis	2
AF387171	Centruroides limpidus limpidus Na+-channel modifying toxin precursor (Cll9) gene, complete cds.	Centruroides limpidus limpidus	2
AF388203	Apis mellifera major royal jelly protein MRJP1 (mrjp1) gene, complete cds.	Apis mellifera (honey bee)	4
AF394712	Drosophila yakuba imaginal disc growth factor 1 (Idgf1) gene, complete cds.	Drosophila yakuba	2
AF394734	Drosophila yakuba imaginal disc growth factor 3 (Idgf3) gene, complete cds.	Drosophila yakuba	3
AF399012	Drosophila kuntzei alcohol dehydrogenase (Adh) and alcohol dehydrogenase-related protein (Adhr) genes, complete cds.	Drosophila kuntzei	3
AF409098	Helobdella robusta transcription factor even-skipped (eve) gene, complete cds.	Helobdella robusta	3
AF410773	Venturia canescens virus-like particle protein VLP2 gene, complete cds.	Venturia canescens	3
AF411043	Musca domestica ornithine decarboxylase (ODC) gene, complete cds.	Musca domestica (house fly)	5
AF419252	Buthus martensii Cl- channel toxin gene, complete cds.	Mesobuthus martensii (Buthus martensii)	2
AF419621	Drosophila virilis cell adhesion molecule RST (rst) gene, complete cds.	Drosophila virilis	4
AF426408	Drosophila virilis MEI-217 (mei-217) and MEI-218 (mei-218) genes, complete cds.	Drosophila virilis	4
AF427889	Solenopsis amblychila putative odorant binding protein precursor (Gp-9) gene, complete cds.	Solenopsis amblychila	5
AF427890	Solenopsis aurea putative odorant binding protein precursor (Gp-9) gene, complete cds.	Solenopsis aurea	5
AF427891	Solenopsis interrupta putative odorant binding protein precursor (Gp-9) gene, complete cds.	Solenopsis interrupta	5
AF427892	Solenopsis saevissima putative odorant binding protein precursor (Gp-9) gene, complete cds.	Solenopsis saevissima	5
AF427905	Solenopsis geminata putative odorant binding protein precursor (Gp-9) gene, complete cds.	Solenopsis geminata	5
AF427906	Solenopsis globularia littoralis putative odorant binding protein precursor (Gp-9) gene, complete cds.	Solenopsis globularia littoralis	5
AF430247	Ochlerotatus atropalpus hexamerin 1.2 (Hex-1.2) gene, complete cds.	Ochlerotatus atropalpus (Aedes atropalpus)	3
AF444780	Anopheles gambiae Toll (Toll) gene, complete cds.	Anopheles gambiae (African malaria mosquito)	4
AF444782	Anopheles gambiae Toll9 (Toll9) gene, complete cds.	Anopheles gambiae (African malaria mosquito)	3
AF448433	Chironomus tentans heat shock cognate 70 gene, complete cds.	Chironomus tentans	2
AF448434	Chironomus yoshimatsui heat shock cognate 70 gene, complete cds.	Chironomus yoshimatsui	1
AF451838	Manduca sexta cardioacceleratory peptide 2a (CCAP) gene, complete cds.	Manduca sexta (tobacco hornworm)	4
AF459791	Buthus martensii depressant scorpion toxin KIM2 precursor (KIM2) gene, complete cds.	Mesobuthus martensii (Buthus martensii)	2
AF462595	Drosophila albomicans AMYREL (Amyrel) gene, complete cds.	Drosophila albomicans	2
AF462597	Drosophila biarmipes AMYREL (Amyrel) gene, complete cds.	Drosophila biarmipes	2
AF462598	Drosophila camargoi AMYREL (Amyrel) gene, complete cds.	Drosophila camargoi	2
AF462599	Drosophila cardini AMYREL (Amyrel) gene, complete cds.	Drosophila cardini	2
AF462600	Drosophila ficusphila AMYREL (Amyrel) gene, complete cds.	Drosophila ficusphila	2
AF462601	Drosophila formosana AMYREL (Amyrel) gene, complete cds.	Drosophila formosana	2
AF462602	Drosophila greeni AMYREL (Amyrel) gene, complete cds.	Drosophila greeni	2
AF462603	Blaps mucronata alpha-amylase (Amy1) gene, complete cds.	Blaps mucronata (churchyard beetle)	4
AF466279	Tigriopus japonicus beta-actin gene, complete cds.	Tigriopus japonicus	6
AF466280	Tigriopus japonicus beta-actin gene, complete cds.	Tigriopus japonicus	6
AF466281	Tigriopus japonicus beta-actin gene, complete cds.	Tigriopus japonicus	6
AF486800	Hotaria unmunsana luciferase gene, complete cds.	Hotaria unmunsana	6
AF491630	Drosophila arawakana alpha-amylase (Amyrel) gene, complete cds.	Drosophila arawakana	2
AF491631	Drosophila guaru alpha-amylase (Amyrel) gene, complete cds.	Drosophila guaru	2
AF491632	Drosophila immigrans alpha-amylase (Amyrel) gene, complete cds.	Drosophila immigrans	2
AF491633	Drosophila iri alpha-amylase (Amyrel) gene, complete cds.	Drosophila iri	2
AF491634	Drosophila kuntzei alpha-amylase (Amyrel) gene, complete cds.	Drosophila kuntzei	2
AF491635	Drosophila levii alpha-amylase (Amyrel) gene, complete cds.	Drosophila levii	2
AF491636	Drosophila limbata alpha-amylase (Amyrel) gene, complete cds.	Drosophila limbata	2
AF491637	Drosophila lutescens alpha-amylase (Amyrel) gene, complete cds.	Drosophila lutescens	2
AF492474	Helicoverpa armigera diapause hormone and pheromone biosynthesis activating peptide (DH-PBAN) gene, complete cds.	Helicoverpa armigera (cotton bollworm)	5
AF506977	Crassostrea virginica metallothionein (MTA) gene, complete cds.	Crassostrea virginica (eastern oyster)	3
AF510072	Drosophila melanogaster PARKIN (parkin) gene, complete cds.	Drosophila melanogaster (fruit fly)	5
AF515826	Lucilia cuprina peritrophin-55 gene, complete cds.	Lucilia cuprina	2
AF525673	Anopheles gambiae cecropin CecB (cecB), cecropin CecA (cecA), and cecropin CecC (cecC) genes, complete cds.	Anopheles gambiae (African malaria mosquito)	2
AF534113	Buthus martensii martentoxin precursor, gene, complete cds.	Mesobuthus martensii (Buthus martensii)	2
AF541967	Bombyx mori fibroin light chain gene, complete cds.	Bombyx mori (domestic silkworm)	4
AF543827	Drosophila virilis phospholipase C gamma (sl) gene, complete cds.	Drosophila virilis	4
AF543828	Drosophila pseudoobscura phospholipase C gamma (sl) gene, complete cds.	Drosophila pseudoobscura	4
AF548363	Metapenaeus ensis vitellogenin gene, complete cds.	Metapenaeus ensis	5
AJ000043	Tenebrio molitor ACP17 gene.	Tenebrio molitor (yellow mealworm)	2
AJ000044	Tenebrio molitor LPCP29 gene.	Tenebrio molitor (yellow mealworm)	2
AJ001693	Drosophila melanogaster prune gene.	Drosophila melanogaster (fruit fly)	2
AJ002729	Drosophila melanogaster ketel gene.	Drosophila melanogaster (fruit fly)	4
AJ006524	Drosophila melanogaster coatomer beta-prime subunit gene.	Drosophila melanogaster (fruit fly)	2
AJ009557	Drosophila melanogaster rpS21 gene.	Drosophila melanogaster (fruit fly)	3
AJ010167	Drosophila melanogaster E(spl)m1 gene, exons 1-2.	Drosophila melanogaster (fruit fly)	2
AJ011778	Drosophila melanogaster beta3 gene.	Drosophila melanogaster (fruit fly)	4
AJ132715	Drosophila melanogaster GMII gene, exons 1-5.	Drosophila melanogaster (fruit fly)	5
AJ132818	Drosophila melanogaster glob1 gene, exons 1-3.	Drosophila melanogaster (fruit fly)	3
AJ133025	Megaselia abdita zen gene, exons 1-2.	Megaselia abdita	2
AJ133119	Penaeus vannamei Amy4 gene, exons 2 to 10.	Litopenaeus vannamei (Pacific white shrimp)	5
AJ224446	Drosophila melanogaster ebony gene.	Drosophila melanogaster (fruit fly)	4
AJ225032	Drosophila madeirensis Acp70A gene region.	Drosophila madeirensis	2
AJ242657	Crassostrea gigas MT gene for metallothionein, exons 1-3.	Crassostrea gigas (Pacific oyster)	1
AJ250870	Drosophila melanogaster klett gene for chromatin component KLETT (A,B,C and D variants).	Drosophila melanogaster (fruit fly)	4
AJ251802	Drosophila melanogaster graal gene for GRAAL protein, exons 1-9.	Drosophila melanogaster (fruit fly)	4
AJ251945	Drosophila melanogaster bip2 gene for BIP2 protein, exons 1-7.	Drosophila melanogaster (fruit fly)	5
AJ252085	Drosophila melanogaster Imp-a1 gene for Importin-alpha1, exons 1-6.	Drosophila melanogaster (fruit fly)	5
AJ271364	Mytilus Edulis gene for endo-1,4-beta-glucanase, exons 1-3.	Mytilus edulis	3
AJ271365	Mytilus edulis gene for endo-1,4-mannanase, exons 1-6.	Mytilus edulis	5
AJ276104	Cancer pagurus mih gene for moult-inhibiting hormone and mo-IH 1 gene for mandibular organ-inhibiting hormone 1.	Cancer pagurus (edible crab)	1
AJ276105	Cancer pagurus mo-IH 2 gene for mandibular organ-inhibiting hormone 2, exons 1-3.	Cancer pagurus (edible crab)	1
AJ276394	Drosophila melanogaster woc gene, exons 1-11.	Drosophila melanogaster (fruit fly)	4
AJ277730	Buthus martensii Karsch kk2 gene for k+ toxin-like peptide, exons 1-2.	Mesobuthus martensii (Buthus martensii)	2
AJ277834	Bactrocera oleae Adh2 gene for alcohol dehydrogenase 2, exons 1-3.	Bactrocera oleae (olive fruit fly)	3
AJ277835	Bactrocera oleae Adh1 gene for alcohol dehydrogenase 1, exons 1-3.	Bactrocera oleae (olive fruit fly)	3
AJ290956	Drosophila melanogaster eIF2g gene for eukaryotic translation initiation factor 2 gamma subunit and Su(var)3-9 gene for histone-lysine N-methyltransferase, H3 lysine-9 specific.	Drosophila melanogaster (fruit fly)	3
AJ294809	Spodoptera exigua gobp2-sexi gene, exons 1-3.	Spodoptera exigua (beet armyworm)	3
AJ297818	Crassostrea gigas mt2 gene for metallothionein, exons 1-3.	Crassostrea gigas (Pacific oyster)	3
AJ298995	Drosophila melanogaster Gpi1 gene, exons 1-8.	Drosophila melanogaster (fruit fly)	5
AJ298996	Drosophila virilis Gpi1 gene, exons 1-8.	Drosophila virilis	5
AJ299434	Lumbricus rubellus mt2A gene for metallothionein 2A, exons 1-4.	Lumbricus rubellus (humus earthworm)	5
AJ299435	Lumbricus rubellus mt2B gene for metallothionein 2B, exons 1-4.	Lumbricus rubellus (humus earthworm)	5
AJ299436	Lumbricus rubellus mt2C gene for metallothionein 2C, exons 1-4.	Lumbricus rubellus (humus earthworm)	4
AJ304794	Chlamys islandica chlamysin gene for lysozyme, exons 1-4.	Chlamys islandica	4
AJ305315	Crassostrea gigas hsc70 gene, exons 1-6.	Crassostrea gigas (Pacific oyster)	5
AJ305316	Ostrea edulis hsc70 gene, exons 1-6.	Ostrea edulis	5
AJ306365	Ostrea edulis mtb gene for metallothionein, exons 1-3.	Ostrea edulis	3
AJ306366	Ostrea edulis mta gene for metallothionein, exons 1-3.	Ostrea edulis	3
AJ308548	Mytilus edulis eg gene for endo-1,4-beta-D-glucanase, exons 1-3.	Mytilus edulis	3
AJ309316	Crassostrea gigas ALR1 gene for activin-like type 1 receptor, exons 1-7.	Crassostrea gigas (Pacific oyster)	5
AJ401989	Pauesia sp. ef-1alpha gene for elongation factor-1alpha exon 1-2.	Pauesia sp.	2
AJ404654	Chironomus tentans hrp65 gene for hrp65-2, 1 & 3 isoforms.	Chironomus tentans	4
AJ420785	Anopheles gambiae spi21F gene for serpin.	Anopheles gambiae (African malaria mosquito)	4
AJ421144	Drosophila virilis rps3 gene for ribosomal protein S3, exons 1 and 2.	Drosophila virilis	2
AJ427745	Androctonus australis tx1 gene for toxin AaTX1, exons 1-2.	Androctonus australis (Sahara scorpion)	2
AJ457831	Tribolium castaneum hairy gene for helix-loop-helix transcription factor, exons 1-3.	Tribolium castaneum (red flour beetle)	3
AJ487972	Lepidoglyphus destructor Lep d 2.0102a gene for mite allergen Lep D 2 precursor, exons 1-2.	Lepidoglyphus destructor	2
AJ487973	Lepidoglyphus destructor Lep d 2.0202a gene for mite allergen Lep D 2 precursor, exons 1-2.	Lepidoglyphus destructor	2
AJ488561	Bactrocera oleae adh-1i gene for alcohol dehydrogenase-1I, exons 1-3.	Bactrocera oleae (olive fruit fly)	3
AJ488562	Bactrocera oleae adh-1s gene for alcohol dehydrogenase-1S, exons 1-3.	Bactrocera oleae (olive fruit fly)	3
AJ509088	Bemisia tabaci shsp/1 gene for putative small heat shock protein, exons 1-2.	Bemisia tabaci	2
AJ518833	Tenebrio molitor acp20 gene for adult-specific cuticular protein, exons 1-3.	Tenebrio molitor (yellow mealworm)	3
AJ535260	Drosophila melanogaster z1 gene for myofilin protein.	Drosophila melanogaster (fruit fly)	2
AJ535756	Bactrocera oleae ovoA gene for zinc finger transcription factor.	Bactrocera oleae (olive fruit fly)	4
AJ535757	Bactrocera oleae ovoB gene for zinc finger transcription factor.	Bactrocera oleae (olive fruit fly)	3
AJ539538	Ceratitis fasciventris adh2 gene for alcohol dehydrogenase 2, exons 1-3.	Ceratitis fasciventris	2
AJ539539	Ceratitis rosa adh2 gene for alcohol dehydrogenase 2, exons 1-3.	Ceratitis rosa (Natal fruit fly)	2
AJ539540	Ceratitis cosyra adh2 gene for alcohol dehydrogenase 2, exons 1-3.	Ceratitis cosyra (mango fruit fly)	3
AJ539541	Bactrocera cucurbitae adh2 gene for alcohol dehydrogenase 2, exons 1-3.	Bactrocera cucurbitae	3
AJ539542	Bactrocera dorsalis adh2 gene for alcohol dehydrogenase 2, exons 1-3.	Bactrocera dorsalis (oriental fruit fly)	3
AJ539543	Bactrocera tryoni adh2 gene for alcohol dehydrogenase 2, exons 1-3.	Bactrocera tryoni	2
AJ539544	Bactrocera scutellatus adh2 gene for alcohol dehydrogenase 2, exons 1-3.	Bactrocera scutellata	3
AJ539545	Bactrocera cucurbitae adh1 gene for alcohol dehydrogenase 1, exons 1-3.	Bactrocera cucurbitae	3
AJ539546	Ceratitis cosyra adh1 gene for alcohol dehydrogenase 1, exons 1-3.	Ceratitis cosyra (mango fruit fly)	3
AJ539550	Drosophila erecta mRNA for SuUR protein (SuUR gene).	Drosophila erecta	4
AJ542661	Scaptodrosophila lebanonensis adf1 gene, exons 1-3.	Scaptodrosophila lebanonensis	3
AJ543432	Crassostrea gigas Tld gene for Tolloid-like protein, exons 1-18.	Crassostrea gigas (Pacific oyster)	4
AJ544074	Crassostrea gigas tbetaRI gene for TGF-beta Type I receptor, exons 1-10.	Crassostrea gigas (Pacific oyster)	4
AJ544075	Drosophila melanogaster zormin gene, exons 1-17.	Drosophila melanogaster (fruit fly)	4
AJ547623	Bactrocera oleae tra-2 gene for transformer-2 protein, exons 1-8.	Bactrocera oleae (olive fruit fly)	5
AJ556586	Drosophila simulans PGRP-SB2 gene for peptidoglycan recognition protein SB2, exons 1-2.	Drosophila simulans	2
AJ563750	Drosophila mauritiana OS-E gene for Olfactory Specific E protein and OS-F gene for Olfactory Specific F protein.	Drosophila mauritiana	4
AJ564739	Crassostrea gigas GS gene for glutamine synthetase, exons 1-6.	Crassostrea gigas (Pacific oyster)	5
AJ565921	Enchytraeus buchholzi crp gene for cysteine-rich protein, exons 1-6 and joined CDS.	Enchytraeus buchholzi	5
AJ567753	Drosophila simulans OS-E gene for olfactory specific E protein and OS-F gene for olfactory specific F protein.	Drosophila simulans	4
AJ574644	Drosophila melanogaster OS-E gene for olfactory specific E and OS-F gene for olfactory specific F.	Drosophila melanogaster (fruit fly)	4
AJ574775	Drosophila erecta Os-E gene for Olfactory Specific E, exons 1-3.	Drosophila erecta	2
AJ574776	Drosophila erecta Os-F gene for Olfactory Specific F, exons 1-4.	Drosophila erecta	4
AJ577130	Mytilus edulis MT-10 gene for metallothionein.	Mytilus edulis	3
AJ577131	Mytilus edulis MT-20 gene for metallothionein.	Mytilus edulis	3
AJ577293	Crassostrea gigas bmpr1 gene for BMP type 1b receptor, exons 1-11.	Crassostrea gigas (Pacific oyster)	6
AJ605473	Mesobuthus gibbosus partigene for CG9896-like protein, exons 1-4, haplotype MgWA3b.	Mesobuthus gibbosus (Mediterranean checkered scorpion)	2
AJ698341	Megathura crenulata KLH1 gene for hemocyanin 1, exons 1-15.	Megathura crenulata	4
AJ698342	Megathura crenulata KLH2 gene for hemocyanin 2, exons 1-17.	Megathura crenulata	5
AJ715414	Bactrocera oleae tra gene for female-specific transformer protein, exons 1-5.	Bactrocera oleae (olive fruit fly)	4
AJ715858	Daphnia magna eIF2g gene for eukaryotic translation initiation factor 2 gamma subunit.	Daphnia magna	5
AJ715861	Allacma fusca eIF2g gene for eukaryotic translation initiation factor 2 gamma subunit, exons 1-7.	Allacma fusca	5
AJ715867	Aphis sambuci eIF2g gene for eukaryotic translation initiation factor 2 gamma subunit, exons 1-7.	Aphis sambuci	5
AJ746047	Drosophila subobscura CecII1 gene, CecIII1 gene, CecIV1 gene, CecIV2 gene, CecIII2 gene and CecII2 gene.	Drosophila subobscura	1
AJ748265	Drosophila pseudoobscura Cec I gene, Cec II gene, Cec III gene, Cec IV gene and Cec V gene, genomic RNA.	Drosophila pseudoobscura	2
AJ783359	Lepeophtheirus salmonis tryp7 gene and tryp2 gene.	Lepeophtheirus salmonis (salmon louse)	1
AJ783362	Lepeophtheirus salmonis tryp3 gene for putative trypsin.	Lepeophtheirus salmonis (salmon louse)	4
AJ783364	Lepeophtheirus salmonis tryp4 gene for putative trypsin.	Lepeophtheirus salmonis (salmon louse)	4
AJ783370	Lepeophtheirus salmonis tryp gene for putative trypsin.	Lepeophtheirus salmonis (salmon louse)	3
AJ786346	Apis cerana cerana melt gene for melittin precursor, exons 1-2.	Apis cerana cerana	2
AJ851891	Drosophila simulans Crz gene for preprocorazonin, exons 1-2.	Drosophila simulans	2
AJ851892	Drosophila erecta Crz gene for preprocorazonin, exons 1-2.	Drosophila erecta	2
AJ851893	Drosophila virilis Crz gene for preprocorazonin, exons 1-3.	Drosophila virilis	2
AJ888909	Aphis fabae os-D1 gene for putative OS-D-like protein, exons 1-2.	Aphis fabae (black bean aphid)	2
AJ888910	Metopolophium dirhodum os-D1b gene for putative OS-D-like protein, exons 1-2.	Metopolophium dirhodum (rose-grain aphid)	2
AJ888911	Myzus persicae os-D1b gene for putative OS-D-like protein, exons 1-2.	Myzus persicae (green peach aphid)	2
AJ888912	Megoura viciae os-D1 gene for putative OS-D-like protein, exons 1-2.	Megoura viciae (vetch aphid)	2
AJ888913	Nasonovia ribis-nigri os-D1b gene for putative OS-D-like protein, exons 1-2.	Nasonovia ribis-nigri (lettuce aphid)	2
AJ888914	Aphis fabae os-D2b gene for putative OS-D-like protein, exons 1-2.	Aphis fabae (black bean aphid)	2
AJ888915	Metopolophium dirhodum os-D2 gene for putative OS-D-like protein, exons 1-2.	Metopolophium dirhodum (rose-grain aphid)	2
AJ888916	Myzus persicae os-D2 gene for putative OS-D-like protein, exons 1-2.	Myzus persicae (green peach aphid)	2
AJ888917	Megoura viciae os-D2 gene for putative OS-D-like protein, exons 1-2.	Megoura viciae (vetch aphid)	2
AJ888918	Nasonovia ribis-nigri os-D2 gene for putative OS-D-like protein, exons 1-2.	Nasonovia ribis-nigri (lettuce aphid)	2
AJ972911	Brachidontes pharaonis abcb10 gene for putative ATP-binding cassette, sub-family B, member 10, exons 1-11.	Brachidontes pharaonis	5
AM050257	Allacma fusca su(var)3-9 gene for putative H3K9 methyltransferase, exons 1-8.	Allacma fusca	4
AM050261	Acyrthosiphon pisum su(var)3-9 gene for putative H3K9 methyltransferase, exons 1-3.	Acyrthosiphon pisum (pea aphid)	3
AM050547	Crassostrea gigas def gene for defensin, exons 1-2.	Crassostrea gigas (Pacific oyster)	2
AM086021	Drosophila virilis glob1 gene for globin 1, exons 1-4.	Drosophila virilis	3
AM086630	Spisula solidissima nHb gene for nerve hemoglobin, exons 1-3.	Spisula solidissima (Atlantic surf clam)	3
AM114787	Platynereis dumerilii orcs3 gene for putative origin recognition complex subunit 3 protein, exons 1-11.	Platynereis dumerilii (Dumeril's clam worm)	5
AM114790	Platynereis dumerilii upg2 gene, exons 1-8.	Platynereis dumerilii (Dumeril's clam worm)	4
AM158084	Apis mellifera glob1 gene for globin 1, exons 1-4.	Apis mellifera (honey bee)	3
AM159181	Androctonus mauretanicus mauretanicus NTVIII gene for neurotoxin VIII precursor.	Androctonus mauretanicus mauretanicus	2
AM159182	Androctonus mauretanicus mauretanicus NTVIIIrgp1 gene for neurotoxin VIII-related gene product 1 precursor.	Androctonus mauretanicus mauretanicus	2
AM265552	Crassostrea gigas gpx gene for non-selenium glutathione peroxidase, exons 1-6.	Crassostrea gigas (Pacific oyster)	5
AM743081	Bythograea thermydron Mt gene for metallothionein.	Bythograea thermydron	2
AM743082	Segonzacia mesatlantica Mt gene for metallothionein.	Segonzacia mesatlantica	2
AM743083	Cyanagraea praedator Mt gene for metallothionein.	Cyanagraea praedator	2
AY013339	Drosophila simulans janusA (janA) gene, exons 1 through 3 and complete cds.	Drosophila simulans	3
AY013340	Drosophila mauritiana janusA (janA) gene, exons 1 through 3 and complete cds.	Drosophila mauritiana	3
AY013341	Drosophila yakuba janusA (janA) gene, exons 1 through 3 and complete cds.	Drosophila yakuba	3
AY013342	Drosophila teissieri janusA (janA) gene, exons 1 through 3 and complete cds.	Drosophila teissieri	3
AY013343	Drosophila erecta janusA (janA) gene, exons 1 through 3 and complete cds.	Drosophila erecta	3
AY013344	Drosophila orena janusA (janA) gene, exons 1 through 3 and complete cds.	Drosophila orena	3
AY013345	Drosophila simulans janusB (janB) gene, exons 1 through 4 and complete cds.	Drosophila simulans	4
AY013346	Drosophila sechellia janusB (janB) gene, exons 1 through 4 and complete cds.	Drosophila sechellia	4
AY013347	Drosophila mauritiana janusB (janB) gene, exons 1 through 4 and complete cds.	Drosophila mauritiana	4
AY013348	Drosophila yakuba janusB (janB) gene, exons 1 through 4 and complete cds.	Drosophila yakuba	4
AY013349	Drosophila teissieri janusB (janB) gene, exons 1 through 4 and complete cds.	Drosophila teissieri	4
AY013350	Drosophila erecta janusB (janB) gene, exons 1 through 4 and complete cds.	Drosophila erecta	4
AY013351	Drosophila orena janusB (janB) gene, exons 1 through 4 and complete cds.	Drosophila orena	4
AY014405	Anopheles dirus glutathione transferase gst1-6 (gst1-6) gene, complete cds.	Anopheles dirus	2
AY032732	Drosophila subsilvestris 3'-truncated P-element repressor gene, complete cds.	Drosophila subsilvestris	3
AY035785	Spodoptera littoralis ecdysone oxidase gene, complete cds.	Spodoptera littoralis	3
AY040630	Mesobuthus martensii toxin KIM (KIM) gene, complete cds.	Mesobuthus martensii (Buthus martensii)	2
AY050275	Theromyzon trizonare even-skipped-like protein (eve) gene, complete cds.	Theromyzon trizonare	2
AY050565	Aedes aegypti microvilli membrane protein gene, complete cds.	Aedes aegypti (yellow fever mosquito)	3
AY053498	Drosophila virilis amidophosphoribosyltransferase (Prat2) gene, complete cds.	Drosophila virilis	3
AY055843	Drosophila simulans hairy (h) gene, complete cds.	Drosophila simulans	3
AY056833	Anopheles gambiae chitin synthase (CHS1) gene, complete cds.	Anopheles gambiae (African malaria mosquito)	5
AY061931	Drosophila virilis dacapo gene, complete cds.	Drosophila virilis	3
AY062131	Aedes aegypti odorant-binding protein-related protein gene, complete cds.	Aedes aegypti (yellow fever mosquito)	3
AY062432	Anopheles gambiae putative odorant receptor Or5 gene, complete cds.	Anopheles gambiae (African malaria mosquito)	6
AY064082	Aedes aegypti clone CHYMM1c4 chymotrypsin-like protein (CHYM) gene, complete cds.	Aedes aegypti (yellow fever mosquito)	3
AY064083	Aedes aegypti clone CHYMR88c1 chymotrypsin-like protein (CHYM) gene, complete cds.	Aedes aegypti (yellow fever mosquito)	3
AY064084	Aedes aegypti clone CHYMR214 chymotrypsin-like protein (CHYM) gene, complete cds.	Aedes aegypti (yellow fever mosquito)	3
AY082795	Bibio marci alpha-amylase (Amy) gene, complete cds.	Bibio marci (St. Mark's fly)	5
AY116624	Drosophila bocqueti P element k-boc putative transposase gene, complete cds.	Drosophila bocqueti	5
AY116625	Drosophila vulcana domesticated P-element P-neogene P repressor-like protein 2 and P repressor-like protein 1 genes, complete cds.	Drosophila vulcana	3
AY121917	Aedes aegypti clone IMUCR43 mucin-like peritrophin gene, complete cds.	Aedes aegypti (yellow fever mosquito)	2
AY121918	Aedes aegypti clone IMUCRock10 mucin-like peritrophin gene, complete cds.	Aedes aegypti (yellow fever mosquito)	1
AY121919	Aedes aegypti clone IMUCHam4 mucin-like peritrophin gene, complete cds.	Aedes aegypti (yellow fever mosquito)	1
AY121920	Aedes aegypti clone IMUCR34 mucin-like peritrophin gene, complete cds.	Aedes aegypti (yellow fever mosquito)	1
AY121921	Aedes aegypti clone IMUCBz4 mucin-like peritrophin gene, complete cds.	Aedes aegypti (yellow fever mosquito)	1
AY121922	Aedes aegypti clone IMUCRub8 mucin-like peritrophin gene, complete cds.	Aedes aegypti (yellow fever mosquito)	1
AY121923	Aedes aegypti clone IMUCRub3 mucin-like peritrophin gene, complete cds.	Aedes aegypti (yellow fever mosquito)	1
AY121924	Aedes aegypti clone IMUCHam27 mucin-like peritrophin gene, complete cds.	Aedes aegypti (yellow fever mosquito)	1
AY121925	Aedes aegypti clone IMUCSil5 mucin-like peritrophin gene, complete cds.	Aedes aegypti (yellow fever mosquito)	1
AY121926	Aedes aegypti clone IMUCLvp7 mucin-like peritrophin gene, complete cds.	Aedes aegypti (yellow fever mosquito)	2
AY121927	Aedes aegypti clone IMUCRock43 mucin-like peritrophin gene, complete cds.	Aedes aegypti (yellow fever mosquito)	1
AY121928	Aedes aegypti clone IMUCR5 mucin-like peritrophin gene, complete cds.	Aedes aegypti (yellow fever mosquito)	1
AY124195	Aedes aegypti Toll-related protein (Tehao) gene, complete cds.	Aedes aegypti (yellow fever mosquito)	2
AY124196	Aedes aegypti Toll-related protein (Toll1) gene, complete cds.	Aedes aegypti (yellow fever mosquito)	3
AY128091	Spodoptera frugiperda defensin precursor (Def) gene, complete cds.	Spodoptera frugiperda (fall armyworm)	2
AY128671	Drosophila virilis daughter of sevenless (dos) gene, complete cds.	Drosophila virilis	4
AY128672	Drosophila pseudoobscura daughter of sevenless (dos) gene, complete cds.	Drosophila pseudoobscura	5
AY128947	Anopheles minimus cytochrome P450 (CYP6P6) gene, complete cds.	Anopheles minimus	2
AY129952	Anopheles minimus cytochrome P450 (CYP6AA3) gene, complete cds.	Anopheles minimus	2
AY133345	Aedes aegypti clone R192c2 putative mucin-like protein IMUCR3 gene, complete cds.	Aedes aegypti (yellow fever mosquito)	2
AY135073	Drosophila melanogaster from Japan downstream of receptor kinase (drk) gene, complete cds.	Drosophila melanogaster (fruit fly)	5
AY135138	Drosophila simulans MAPKK signal transduction kinase (Dsor1) gene, complete cds.	Drosophila simulans	4
AY144625	Helobdella robusta hairy and enhancer of split (hes) gene, complete cds.	Helobdella robusta	3
AY146718	Anopheles gambiae odorant-binding protein AgamOBP13 (AgamOBP13) gene, complete cds.	Anopheles gambiae (African malaria mosquito)	2
AY146720	Anopheles gambiae odorant-binding protein AgamOBP15 (AgamOBP15) gene, complete cds.	Anopheles gambiae (African malaria mosquito)	2
AY146721	Anopheles gambiae odorant-binding protein AgamOBP1 (AgamOBP1) gene, complete cds.	Anopheles gambiae (African malaria mosquito)	3
AY146723	Anopheles gambiae odorant-binding protein AgamOBP17 (AgamOBP17) gene, complete cds.	Anopheles gambiae (African malaria mosquito)	3
AY146724	Anopheles gambiae odorant-binding protein AgamOBP18 (AgamOBP18) gene, complete cds.	Anopheles gambiae (African malaria mosquito)	5
AY146725	Anopheles gambiae odorant-binding protein AgamOBP6 (AgamOBP6) gene, complete cds.	Anopheles gambiae (African malaria mosquito)	5
AY146726	Anopheles gambiae odorant-binding protein AgamOBP19 (AgamOBP19) gene, complete cds.	Anopheles gambiae (African malaria mosquito)	4
AY146727	Anopheles gambiae odorant-binding protein AgamOBP20 (AgamOBP20) gene, complete cds.	Anopheles gambiae (African malaria mosquito)	4
AY146728	Anopheles gambiae odorant-binding protein AgamOBP21 (AgamOBP21) gene, complete cds.	Anopheles gambiae (African malaria mosquito)	3
AY146729	Anopheles gambiae odorant-binding protein AgamOBP5 (AgamOBP5) gene, complete cds.	Anopheles gambiae (African malaria mosquito)	5
AY146730	Anopheles gambiae odorant-binding protein AgamOBP22 (AgamOBP22) gene, complete cds.	Anopheles gambiae (African malaria mosquito)	2
AY146731	Anopheles gambiae odorant-binding protein AgamOBP4 (AgamOBP4) gene, complete cds.	Anopheles gambiae (African malaria mosquito)	5
AY146732	Anopheles gambiae odorant-binding protein AgamOBP44 (AgamOBP44) gene, complete cds.	Anopheles gambiae (African malaria mosquito)	2
AY146733	Anopheles gambiae odorant-binding protein AgamOBP23 (AgamOBP23) gene, complete cds.	Anopheles gambiae (African malaria mosquito)	2
AY146734	Anopheles gambiae odorant-binding protein AgamOBP24 (AgamOBP24) gene, complete cds.	Anopheles gambiae (African malaria mosquito)	3
AY146735	Anopheles gambiae odorant-binding protein AgamOBP25 (AgamOBP25) gene, complete cds.	Anopheles gambiae (African malaria mosquito)	4
AY146736	Anopheles gambiae odorant-binding protein AgamOBP26 (AgamOBP26) gene, complete cds.	Anopheles gambiae (African malaria mosquito)	2
AY146737	Anopheles gambiae odorant-binding protein AgamOBP27 (AgamOBP27) gene, complete cds.	Anopheles gambiae (African malaria mosquito)	3
AY146738	Anopheles gambiae odorant-binding protein AgamOBP28 (AgamOBP28) gene, complete cds.	Anopheles gambiae (African malaria mosquito)	2
AY146739	Anopheles gambiae odorant-binding protein AgamOBP29 (AgamOBP29) gene, complete cds.	Anopheles gambiae (African malaria mosquito)	2
AY146740	Anopheles gambiae odorant-binding protein AgamOBP9 (AgamOBP9) gene, complete cds.	Anopheles gambiae (African malaria mosquito)	2
AY146741	Anopheles gambiae odorant-binding protein AgamOBP10 (AgamOBP10) gene, complete cds.	Anopheles gambiae (African malaria mosquito)	2
AY146742	Anopheles gambiae odorant-binding protein AgamOBP7 (AgamOBP7) gene, complete cds.	Anopheles gambiae (African malaria mosquito)	3
AY146744	Anopheles gambiae odorant-binding protein AgamOBP8 (AgamOBP8) gene, complete cds.	Anopheles gambiae (African malaria mosquito)	2
AY146745	Anopheles gambiae odorant-binding protein AgamOBP3 (AgamOBP3) gene, complete cds.	Anopheles gambiae (African malaria mosquito)	3
AY146749	Anopheles gambiae odorant-binding protein AgamOBP38 (AgamOBP38) gene, complete cds.	Anopheles gambiae (African malaria mosquito)	2
AY146755	Anopheles gambiae odorant-binding protein AgamOBP32 (AgamOBP32) gene, complete cds.	Anopheles gambiae (African malaria mosquito)	2
AY146756	Anopheles gambiae odorant-binding protein AgamOBP40 (AgamOBP40) gene, complete cds.	Anopheles gambiae (African malaria mosquito)	2
AY146757	Anopheles gambiae odorant-binding protein AgamOBP39 (AgamOBP39) gene, complete cds.	Anopheles gambiae (African malaria mosquito)	2
AY146760	Anopheles gambiae odorant-binding protein AgamOBP31 (AgamOBP31) gene, complete cds.	Anopheles gambiae (African malaria mosquito)	2
AY147404	Mesobuthus martensii potassium channel toxin KX precursor (KX) gene, complete cds.	Mesobuthus martensii (Buthus martensii)	2
AY147405	Mesobuthus martensii potassium channel toxin X-29S precursor, gene, complete cds.	Mesobuthus martensii (Buthus martensii)	2
AY156524	Drosophila navojoa alcohol dehydrogenase 1 (adh-1) gene, complete cds.	Drosophila navojoa	3
AY156525	Drosophila navojoa alcohol dehydrogenase 2 (adh-2) gene, complete cds.	Drosophila navojoa	3
AY156725	Mesobuthus martensii neurotoxin BmTX3A precursor (Tx3A) gene, complete cds.	Mesobuthus martensii (Buthus martensii)	2
AY171561	Aedes aegypti ferritin light-chain-like precursor (LCH) gene, complete cds.	Aedes aegypti (yellow fever mosquito)	3
AY181996	Luciola lateralis luciferase gene, complete cds.	Luciola lateralis (Japanese firefly)	5
AY185206	Ceratitis capitata mapotge' protein (mapotge') gene, complete cds.	Ceratitis capitata (Mediterranean fruit fly)	4
AY192560	Luciola lateralis luciferase type MJ1 gene, complete cds.	Luciola lateralis (Japanese firefly)	5
AY192561	Luciola lateralis luciferase type MJ2 gene, complete cds.	Luciola lateralis (Japanese firefly)	5
AY197610	Photinus pyralis luciferin-regenerating enzyme (LRE) gene, complete cds.	Photinus pyralis (common eastern firefly)	5
AY219032	Drosophila melanogaster phospholipase A2 gene, complete cds.	Drosophila melanogaster (fruit fly)	2
AY225784	Opistophthalmus carinatus opicalcine 1 preproprotein gene, complete cds.	Opistophthalmus carinatus	3
AY236867	Spodoptera frugiperda gallerimycin gene, complete cds.	Spodoptera frugiperda (fall armyworm)	2
AY236868	Spodoptera frugiperda cobatoxin gene, complete cds.	Spodoptera frugiperda (fall armyworm)	2
AY256680	Musca domestica hexamerin L1 (HexL1) gene, complete cds.	Musca domestica (house fly)	2
AY260051	Drosophila melanogaster Hmr (Hmr) gene, complete cds.	Drosophila melanogaster (fruit fly)	5
AY260053	Drosophila simulans Hmr (Hmr) gene, complete cds.	Drosophila simulans	5
AY294261	Lepeophtheirus salmonis trypsin 1a gene, complete cds.	Lepeophtheirus salmonis (salmon louse)	3
AY295879	Tribolium castaneum chitin synthase (CHS2) gene, complete cds.	Tribolium castaneum (red flour beetle)	4
AY301039	Drosophila yakuba CG1740 protein gene, complete cds.	Drosophila yakuba	5
AY305287	Drosophila simulans attacin B gene, complete cds.	Drosophila simulans	2
AY307958	Drosophila simulans from Kenya cytochrome c oxidase polypeptide IV gene, complete cds; nuclear gene for mitochondrial product.	Drosophila simulans	2
AY307959	Drosophila simulans from Seychelles cytochrome c oxidase polypeptide IV gene, complete cds; nuclear gene for mitochondrial product.	Drosophila simulans	2
AY307966	Drosophila simulans from Kenya cytochrome c oxidase polypeptide VIc gene, complete cds; nuclear gene for mitochondrial product.	Drosophila simulans	2
AY307967	Drosophila simulans from Seychelles cytochrome c oxidase polypeptide VIc gene, complete cds; nuclear gene for mitochondrial product.	Drosophila simulans	2
AY307968	Drosophila simulans from Kenya cytochrome c oxidase polypeptide VIIa gene, complete cds; nuclear gene for mitochondrial product.	Drosophila simulans	2
AY307969	Drosophila simulans from Seychelles cytochrome c oxidase polypeptide VIIa gene, complete cds; nuclear gene for mitochondrial product.	Drosophila simulans	2
AY307970	Drosophila simulans from Seychelles cytochrome c oxidase polypeptide VIIc gene, complete cds; nuclear gene for mitochondrial product.	Drosophila simulans	2
AY307971	Drosophila simulans from Kenya cytochrome c oxidase polypeptide VIIc gene, complete cds; nuclear gene for mitochondrial product.	Drosophila simulans	2
AY307974	Drosophila mauritiana cytochrome c oxidase polypeptide IV gene, complete cds; nuclear gene for mitochondrial product.	Drosophila mauritiana	2
AY307978	Drosophila mauritiana cytochrome c oxidase polypeptide VIc gene, complete cds; nuclear gene for mitochondrial product.	Drosophila mauritiana	2
AY307979	Drosophila mauritiana cytochrome c oxidase polypeptide VIIa gene, complete cds; nuclear gene for mitochondrial product.	Drosophila mauritiana	2
AY307980	Drosophila mauritiana cytochrome c oxidase polypeptide VIIc gene, complete cds; nuclear gene for mitochondrial product.	Drosophila mauritiana	2
AY308482	Pediculus humanus trypsinogen (TRY1) gene, complete cds.	Pediculus humanus (human louse)	4
AY318786	Mayetiola destructor clone 12a12 salivary secreted protein gene, complete cds.	Mayetiola destructor (Hessian fly)	4
AY318792	Mayetiola destructor clone 2a6 salivary secreted protein gene, complete cds.	Mayetiola destructor (Hessian fly)	2
AY324307	Anopheles gambiae insulin-like peptide 1 precursor gene, complete cds.	Anopheles gambiae (African malaria mosquito)	2
AY324308	Anopheles gambiae insulin-like peptide 2 precursor gene, complete cds.	Anopheles gambiae (African malaria mosquito)	2
AY324309	Anopheles gambiae insulin-like peptide 3 precursor gene, complete cds.	Anopheles gambiae (African malaria mosquito)	2
AY324310	Anopheles gambiae insulin-like peptide 4 precursor gene, complete cds.	Anopheles gambiae (African malaria mosquito)	2
AY324313	Anopheles gambiae insulin-like peptide 6 precursor gene, complete cds.	Anopheles gambiae (African malaria mosquito)	2
AY324314	Anopheles gambiae insulin-like peptide 7 precursor gene, complete cds.	Anopheles gambiae (African malaria mosquito)	2
AY324315	Anopheles gambiae insulin-like peptide 7 precursor gene, complete cds.	Anopheles gambiae (African malaria mosquito)	2
AY326455	Helicoverpa armigera chitinase gene, complete cds.	Helicoverpa armigera (cotton bollworm)	5
AY326456	Spodoptera litura chitinase gene, complete cds.	Spodoptera litura	5
AY330172	Anopheles gambiae odorant-binding protein AgamOBP52 gene, complete cds.	Anopheles gambiae (African malaria mosquito)	3
AY330173	Anopheles gambiae odorant-binding protein AgamOBP46 gene, complete cds.	Anopheles gambiae (African malaria mosquito)	2
AY330174	Anopheles gambiae odorant-binding protein AgamOBP47 gene, complete cds.	Anopheles gambiae (African malaria mosquito)	2
AY330175	Anopheles gambiae odorant-binding protein AgamOBP48 gene, complete cds.	Anopheles gambiae (African malaria mosquito)	3
AY330176	Anopheles gambiae odorant-binding protein AgamOBP49 gene, complete cds.	Anopheles gambiae (African malaria mosquito)	3
AY330177	Anopheles gambiae odorant-binding protein AgamOBP50 gene, complete cds.	Anopheles gambiae (African malaria mosquito)	3
AY330178	Anopheles gambiae odorant-binding protein AgamOBP51 gene, complete cds.	Anopheles gambiae (African malaria mosquito)	2
AY330179	Anopheles gambiae odorant-binding protein AgamOBP53 gene, complete cds.	Anopheles gambiae (African malaria mosquito)	3
AY330180	Anopheles gambiae odorant-binding protein AgamOBP54 gene, complete cds.	Anopheles gambiae (African malaria mosquito)	4
AY330181	Anopheles gambiae odorant-binding protein AgamOBP55 gene, complete cds.	Anopheles gambiae (African malaria mosquito)	3
AY330182	Anopheles gambiae odorant-binding protein AgamOBP56 gene, complete cds.	Anopheles gambiae (African malaria mosquito)	2
AY330183	Anopheles gambiae odorant-binding protein AgamOBP57 gene, complete cds.	Anopheles gambiae (African malaria mosquito)	2
AY336529	Apis mellifera transferrin (Trf) gene, complete cds.	Apis mellifera (honey bee)	5
AY346378	Penaeus monodon crustacean hyperglycemic hormone 1 precursor (CHH1) gene, complete cds.	Penaeus monodon (black tiger shrimp)	2
AY346381	Penaeus monodon crustacean hyperglycemic hormone 2 precursor (CHH2) gene, complete cds.	Penaeus monodon (black tiger shrimp)	3
AY346382	Penaeus monodon crustacean hyperglycemic hormone 3 precursor (CHH3) gene, complete cds.	Penaeus monodon (black tiger shrimp)	3
AY352646	Drosophila orena pimples gene, complete cds.	Drosophila orena	3
AY352648	Drosophila pseudoobscura pimples gene, complete cds.	Drosophila pseudoobscura	3
AY352649	Drosophila pseudoobscura three rows gene, complete cds.	Drosophila pseudoobscura	3
AY352650	Drosophila virilis separase gene, complete cds.	Drosophila virilis	4
AY352651	Drosophila virilis three rows gene, complete cds.	Drosophila virilis	5
AY352652	Drosophila erecta pimples gene, complete cds.	Drosophila erecta	2
AY352653	Drosophila willistoni separase gene, complete cds.	Drosophila willistoni	5
AY368108	Drosophila sechellia bagpipe (bap) gene, complete cds.	Drosophila sechellia	2
AY368109	Drosophila simulans bagpipe (bap) gene, complete cds.	Drosophila simulans	2
AY373377	Aedes aegypti vitellogenin-C (Vg-C) gene, complete cds.	Aedes aegypti (yellow fever mosquito)	3
AY380797	Aedes aegypti vitellogenin-B (Vg-B) gene, complete cds.	Aedes aegypti (yellow fever mosquito)	3
AY382615	Helicoverpa armigera diapause hormone-pheromone biosynthesis activating peptide gene, complete cds.	Helicoverpa armigera (cotton bollworm)	4
AY395246	Amblyomma americanum calreticulin gene, complete cds.	Amblyomma americanum (lone star tick)	2
AY395247	Amblyomma brasiliense calreticulin gene, complete cds.	Amblyomma brasiliense	2
AY395248	Amblyomma cooperi calreticulin gene, complete cds.	Amblyomma cooperi	2
AY395249	Amblyomma geayi calreticulin gene, complete cds.	Amblyomma geayi	2
AY395250	Amblyomma maculatum calreticulin gene, complete cds.	Amblyomma maculatum	2
AY395251	Amblyomma rotundatum calreticulin gene, complete cds.	Amblyomma rotundatum	2
AY395252	Amblyomma scutatum calreticulin gene, complete cds.	Amblyomma scutatum	2
AY395253	Boophilus annulatus calreticulin gene, complete cds.	Rhipicephalus annulatus (Boophilus annulatus)	2
AY395254	Boophilus microplus calreticulin gene, complete cds.	Rhipicephalus microplus (Boophilus microplus)	2
AY395255	Dermacentor albipictus calreticulin gene, complete cds.	Dermacentor albipictus	2
AY395256	Dermacentor andersoni calreticulin gene, complete cds.	Dermacentor andersoni	2
AY395257	Dermacentor occidentalis calreticulin gene, complete cds.	Dermacentor occidentalis	2
AY395258	Dermacentor variabilis calreticulin gene, complete cds.	Dermacentor variabilis (American dog tick)	2
AY395259	Hyalomma anatolicum excavatum calreticulin gene, complete cds.	Hyalomma anatolicum excavatum	2
AY395260	Haemaphysalis longicornis calreticulin gene, complete cds.	Haemaphysalis longicornis	2
AY395262	Ixodes affinis calreticulin gene, complete cds.	Ixodes affinis	2
AY395263	Ixodes jellisoni calreticulin gene, complete cds.	Ixodes jellisoni	2
AY395264	Ixodes minor calreticulin gene, complete cds.	Ixodes minor	2
AY395265	Ixodes muris calreticulin gene, complete cds.	Ixodes muris (mouse tick)	2
AY395266	Ixodes nipponensis calreticulin gene, complete cds.	Ixodes nipponensis	2
AY395267	Ixodes ovatus calreticulin gene, complete cds.	Ixodes ovatus	2
AY395268	Ixodes pavlovskyi calreticulin gene, complete cds.	Ixodes pavlovskyi	2
AY395269	Ixodes pacificus calreticulin gene, complete cds.	Ixodes pacificus (western blacklegged tick)	2
AY395270	Ixodes pararicinus calreticulin gene, complete cds.	Ixodes pararicinus	2
AY395271	Ixodes persulcatus calreticulin gene, complete cds.	Ixodes persulcatus (taiga tick)	2
AY395272	Ixodes ricinus calreticulin gene, complete cds.	Ixodes ricinus (castor bean tick)	2
AY395273	Ixodes scapularis calreticulin gene, complete cds.	Ixodes scapularis (black-legged tick)	2
AY395275	Rhipicephalus sanguineus calreticulin gene, complete cds.	Rhipicephalus sanguineus (brown dog tick)	2
AY422813	Drosophila virilis histamine-gated chloride channel (hclA) gene, complete cds.	Drosophila virilis	4
AY423354	Anopheles gambiae defender against programmed cell death (Dad-1) gene, complete cds.	Anopheles gambiae (African malaria mosquito)	2
AY425599	Bombus ignitus defensin gene, complete cds.	Bombus ignitus	3
AY426975	Armigeres subalbatus aslectin AL-1 gene, complete cds.	Armigeres subalbatus	2
AY447202	Pyrocoelia rufa luciferase gene, complete cds.	Pyrocoelia rufa	5
AY447203	Pyrocoelia rufa luciferase gene, complete cds.	Pyrocoelia rufa	5
AY447204	Lampyris noctiluca luciferase gene, complete cds.	Lampyris noctiluca	5
AY451326	Apriona germari cellulase II gene, complete cds.	Apriona germari	3
AY466494	Macrobrachium rosenbergii crustacean hyperglycemic hormone precursor (CHH-B) gene, complete cds.	Macrobrachium rosenbergii (giant freshwater prawn)	3
AY489265	Drosophila simulans cytochrome P450 (cyp6a26) gene, complete cds.	Drosophila simulans	2
AY496432	Apis mellifera defensin/royalisin precursor, gene, complete cds.	Apis mellifera (honey bee)	3
AY496454	Penaeus monodon molt-inhibiting hormone 1 (MIH1) gene, complete cds.	Penaeus monodon (black tiger shrimp)	3
AY496455	Penaeus monodon molt-inhibiting hormone 2 (MIH2) gene, complete cds.	Penaeus monodon (black tiger shrimp)	3
AY515688	Apis cerana major royal jelly protein 1 (mrjp1) gene, complete cds.	Apis cerana (Asiatic honeybee)	5
AY515689	Apis cerana major royal jelly protein 2 (mrjp1) gene, complete cds.	Apis cerana (Asiatic honeybee)	5
AY518897	Mayetiola destructor glutathione S-transferase gene, complete cds.	Mayetiola destructor (Hessian fly)	2
AY521673	Drosophila yakuba Cyp6g1 gene, complete cds.	Drosophila yakuba	3
AY531223	Aedes aegypti pupal-specific flight muscle actin gene, complete cds.	Aedes aegypti (yellow fever mosquito)	2
AY542315	Mayetiola destructor secreted salivary gland protein SSGP-4A1 (SSGP-4A1) gene, complete cds.	Mayetiola destructor (Hessian fly)	5
AY542377	Drosophila simulans alpha4 proteasome subunit (Pros28.1) gene, complete cds.	Drosophila simulans	3
AY542378	Drosophila simulans alpha4 proteasome subunit (Pros28.1) gene, complete cds.	Drosophila simulans	3
AY542379	Drosophila simulans alpha4 proteasome subunit (Pros28.1) gene, complete cds.	Drosophila simulans	3
AY542380	Drosophila simulans alpha4 proteasome subunit (Pros28.1) gene, complete cds.	Drosophila simulans	3
AY542381	Drosophila simulans alpha4 proteasome subunit (Pros28.1) gene, complete cds.	Drosophila simulans	3
AY542382	Drosophila simulans alpha4 proteasome subunit (Pros28.1) gene, complete cds.	Drosophila simulans	3
AY542383	Drosophila melanogaster alpha4 proteasome subunit (Pros28.1) gene, complete cds.	Drosophila melanogaster (fruit fly)	3
AY542384	Drosophila melanogaster alpha4 proteasome subunit (Pros28.1) gene, complete cds.	Drosophila melanogaster (fruit fly)	3
AY542385	Drosophila melanogaster alpha4 proteasome subunit (Pros28.1) gene, complete cds.	Drosophila melanogaster (fruit fly)	3
AY542386	Drosophila melanogaster alpha4 proteasome subunit (Pros28.1) gene, complete cds.	Drosophila melanogaster (fruit fly)	3
AY542387	Drosophila melanogaster alpha4 proteasome subunit (Pros28.1) gene, complete cds.	Drosophila melanogaster (fruit fly)	3
AY542388	Drosophila melanogaster alpha4 proteasome subunit (Pros28.1) gene, complete cds.	Drosophila melanogaster (fruit fly)	3
AY542389	Drosophila melanogaster alpha4 proteasome subunit (Pros28.1) gene, complete cds.	Drosophila melanogaster (fruit fly)	3
AY542390	Drosophila mauritiana alpha4 proteasome subunit (Pros28.1) gene, complete cds.	Drosophila mauritiana	3
AY542391	Drosophila mauritiana alpha4 proteasome subunit (Pros28.1) gene, complete cds.	Drosophila mauritiana	3
AY542392	Drosophila mauritiana alpha4 proteasome subunit (Pros28.1) gene, complete cds.	Drosophila mauritiana	3
AY542393	Drosophila mauritiana alpha4 proteasome subunit (Pros28.1) gene, complete cds.	Drosophila mauritiana	3
AY542394	Drosophila sechellia alpha4 proteasome subunit (Pros28.1) gene, complete cds.	Drosophila sechellia	3
AY542395	Drosophila sechellia alpha4 proteasome subunit (Pros28.1) gene, complete cds.	Drosophila sechellia	3
AY542396	Drosophila sechellia alpha4 proteasome subunit (Pros28.1) gene, complete cds.	Drosophila sechellia	3
AY542416	Drosophila simulans testes-specific alpha4-t2 proteasome subunit (Pros28.1B) gene, complete cds.	Drosophila simulans	3
AY542417	Drosophila melanogaster testes-specific alpha4-t2 proteasome subunit (Pros28.1B) gene, complete cds.	Drosophila melanogaster (fruit fly)	3
AY542418	Drosophila melanogaster testes-specific alpha4-t2 proteasome subunit (Pros28.1B) gene, complete cds.	Drosophila melanogaster (fruit fly)	3
AY542419	Drosophila simulans testes-specific alpha4-t2 proteasome subunit (Pros28.1B) gene, complete cds.	Drosophila simulans	3
AY542420	Drosophila simulans testes-specific alpha4-t2 proteasome subunit (Pros28.1B) gene, complete cds.	Drosophila simulans	3
AY542421	Drosophila melanogaster testes-specific alpha4-t2 proteasome subunit (Pros28.1B) gene, complete cds.	Drosophila melanogaster (fruit fly)	3
AY542422	Drosophila melanogaster testes-specific alpha4-t2 proteasome subunit (Pros28.1B) gene, complete cds.	Drosophila melanogaster (fruit fly)	3
AY542423	Drosophila melanogaster testes-specific alpha4-t2 proteasome subunit (Pros28.1B) gene, complete cds.	Drosophila melanogaster (fruit fly)	3
AY542424	Drosophila melanogaster testes-specific alpha4-t2 proteasome subunit (Pros28.1B) gene, complete cds.	Drosophila melanogaster (fruit fly)	3
AY542425	Drosophila melanogaster testes-specific alpha4-t2 proteasome subunit (Pros28.1B) gene, complete cds.	Drosophila melanogaster (fruit fly)	3
AY542426	Drosophila melanogaster testes-specific alpha4-t2 proteasome subunit (Pros28.1B) gene, complete cds.	Drosophila melanogaster (fruit fly)	3
AY542427	Drosophila melanogaster testes-specific alpha4-t2 proteasome subunit (Pros28.1B) gene, complete cds.	Drosophila melanogaster (fruit fly)	3
AY542428	Drosophila mauritiana testes-specific alpha4-t2 proteasome subunit (Pros28.1B) gene, complete cds.	Drosophila mauritiana	3
AY542429	Drosophila mauritiana testes-specific alpha4-t2 proteasome subunit (Pros28.1B) gene, complete cds.	Drosophila mauritiana	3
AY542430	Drosophila mauritiana testes-specific alpha4-t2 proteasome subunit (Pros28.1B) gene, complete cds.	Drosophila mauritiana	3
AY542431	Drosophila mauritiana testes-specific alpha4-t2 proteasome subunit (Pros28.1B) gene, complete cds.	Drosophila mauritiana	3
AY542432	Drosophila sechellia testes-specific alpha4-t2 proteasome subunit (Pros28.1B) gene, complete cds.	Drosophila sechellia	3
AY545983	Culex pipiens esterase A5 (Est-3) gene, complete cds.	Culex pipiens (house mosquito)	4
AY545984	Culex pipiens esterase B5 (Est-2) gene, complete cds.	Culex pipiens (house mosquito)	4
AY553878	Encarsia formosa vitellogenin (Vg) gene, complete cds.	Encarsia formosa	5
AY561259	Drosophila buzzatii tRNA-Leu (trnL) gene, complete sequence; and LSP1gamma gene, complete cds.	Drosophila buzzatii	2
AY568009	Apis mellifera ADP/ATP translocase gene, complete cds.	Apis mellifera (honey bee)	4
AY571335	Helicoverpa armigera cytochrome P450 gene, complete cds.	Helicoverpa armigera (cotton bollworm)	1
AY578795	Anopheles gambiae Gbb-60A2 gene, complete cds.	Anopheles gambiae (African malaria mosquito)	2
AY578796	Anopheles gambiae Gbb-60A gene, complete cds.	Anopheles gambiae (African malaria mosquito)	5
AY578799	Anopheles gambiae brinker (Brk) gene, complete cds.	Anopheles gambiae (African malaria mosquito)	3
AY578801	Anopheles gambiae dSmad2 gene, complete cds.	Anopheles gambiae (African malaria mosquito)	4
AY578802	Anopheles gambiae FK506-binding protein (FKBP12) gene, complete cds.	Anopheles gambiae (African malaria mosquito)	2
AY578803	Anopheles gambiae mothers against Dpp (Mad) gene, complete cds.	Anopheles gambiae (African malaria mosquito)	3
AY578805	Anopheles gambiae medea gene, complete cds.	Anopheles gambiae (African malaria mosquito)	5
AY578810	Anopheles gambiae smurf gene, complete cds.	Anopheles gambiae (African malaria mosquito)	5
AY578811	Anopheles gambiae thickveins gene, complete cds.	Anopheles gambiae (African malaria mosquito)	2
AY578812	Anopheles gambiae wishful thinking gene, complete cds.	Anopheles gambiae (African malaria mosquito)	5
AY579371	Galleria mellonella juvenile hormone binding protein precursor (jhbp) gene, promoter region and complete cds.	Galleria mellonella (greater wax moth)	4
AY587145	Sesamia nonagrioides clone Sn12 trypsin IIb precursor (TrIIb) gene, complete cds.	Sesamia nonagrioides	4
AY587146	Sesamia nonagrioides clone Sn17 trypsin IIb2 precursor (TrIIb2) gene, complete cds.	Sesamia nonagrioides	4
AY587147	Sesamia nonagrioides clone Sn18 trypsin IIb3 precursor (TrIIb3) gene, complete cds.	Sesamia nonagrioides	4
AY593871	Helicoverpa armigera cytochrome P450 gene, complete cds.	Helicoverpa armigera (cotton bollworm)	1
AY593982	Aedes aegypti carboxypeptidase B (CPB-I) gene, complete cds.	Aedes aegypti (yellow fever mosquito)	3
AY593983	Aedes polynesiensis carboxypeptidase B (CPB-I) gene, complete cds.	Aedes polynesiensis	3
AY593984	Ochlerotatus triseriatus carboxypeptidase B (CPB-I) gene, complete cds.	Ochlerotatus triseriatus	3
AY593985	Ochlerotatus epactius carboxypeptidase B (CPB-I) gene, complete cds.	Ochlerotatus epactius	3
AY625500	Aedes aegypti defensin A1 (DefA1) gene, complete cds.	Aedes aegypti (yellow fever mosquito)	2
AY625501	Aedes aegypti defensin A4 (DefA4) gene, complete cds.	Aedes aegypti (yellow fever mosquito)	2
AY640046	Ixodes scapularis TROSPA gene, complete cds.	Ixodes scapularis (black-legged tick)	2
AY645779	Lumbriculus variegatus YMRFamide neuropeptide precursor (YMRF) gene, complete cds.	Lumbriculus variegatus	2
AY645780	Hirudo medicinalis FMRFamide neuropeptide precursor (FMRF) gene, complete cds.	Hirudo medicinalis (medicinal leech)	2
AY647145	Mesobuthus martensii k+ toxin-like peptide (kk4) gene, exons 1, 2 and complete cds.	Mesobuthus martensii (Buthus martensii)	2
AY647436	Apis mellifera juvenile hormone esterase (JHE) gene, complete cds.	Apis mellifera (honey bee)	5
AY648240	Mesobuthus martensii acidic peptide Ka2 (Ka2) gene, exons 1, 2 and complete cds.	Mesobuthus martensii (Buthus martensii)	2
AY656081	Centruroides limpidus limpidus defensin precursor, gene, complete cds.	Centruroides limpidus limpidus	2
AY660003	Crassostrea gigas cytoplasmic aspartate aminotransferase gene, complete cds.	Crassostrea gigas (Pacific oyster)	5
AY663104	Apis mellifera carnica major royal jelly protein 3 (mrjp3) gene, complete cds.	Apis mellifera carnica (Carniolan honeybee)	5
AY663105	Apis cerana major royal jelly protein 3 (mrjp3) gene, complete cds.	Apis cerana (Asiatic honeybee)	5
AY676140	Mesobuthus martensii sodium toxin peptide BmKTb gene, complete cds.	Mesobuthus martensii (Chinese scorpion)	2
AY676141	Mesobuthus martensii sodium toxin peptide BmKTb' gene, complete cds.	Mesobuthus martensii (Chinese scorpion)	2
AY676142	Mesobuthus martensii sodium toxin peptide BmKTa gene, complete cds.	Mesobuthus martensii (Chinese scorpion)	2
AY691324	Culex pipiens quinquefasciatus vitellogenin C1 (Vg-C1) gene, complete cds.	Culex pipiens quinquefasciatus (southern house mosquito)	3
AY691326	Toxorhynchites amboinensis vitellogenin C (Vg-C) gene, complete cds.	Toxorhynchites amboinensis	3
AY691327	Anopheles albimanus vitellogenin C (Vg-C) gene, complete cds.	Anopheles albimanus	3
AY695919	Drosophila simulans carboxylesterase 6 (Est-6) and yEst-6 (yEst-6) genes, complete cds.	Drosophila simulans	2
AY695920	Drosophila sechellia carboxylesterase 6 (Est-6) and yEst-6 (yEst-6) genes, complete cds.	Drosophila sechellia	2
AY695921	Drosophila mauritiana carboxylesterase 6 (Est-6) and yEst-6 (yEst-6) genes, complete cds.	Drosophila mauritiana	2
AY695922	Drosophila teissieri carboxylesterase 6 (Est-6) and yEst-6 (yEst-6) genes, complete cds.	Drosophila teissieri	2
AY695923	Drosophila erecta carboxylesterase 6 (Est-6) and yEst-6 (yEst-6) genes, complete cds.	Drosophila erecta	2
AY695924	Drosophila orena carboxylesterase 6 (Est-6) and yEst-6 (yEst-6) genes, complete cds.	Drosophila orena	2
AY700566	Mesobuthus martensii toxin peptide (Kb1) gene, complete cds.	Mesobuthus martensii (Buthus martensii)	2
AY707457	Lumbriculus variegatus FMRFamide precursor (FMRF) gene, complete cds.	Lumbriculus variegatus	3
AY725024	Musca domestica attacin gene, complete cds.	Musca domestica (house fly)	2
AY729077	Mesobuthus martensii toxin peptide (Kb2) gene, complete cds.	Mesobuthus martensii (Buthus martensii)	2
AY733041	Drosophila gibberosa AMYREL (Amyrel) gene, complete cds.	Drosophila gibberosa	2
AY733042	Drosophila hydei AMYREL (Amyrel) gene, complete cds.	Drosophila hydei	2
AY733043	Drosophila hypocausta AMYREL (Amyrel) gene, complete cds.	Drosophila hypocausta	2
AY733044	Drosophila kepulauana AMYREL (Amyrel) gene, complete cds.	Drosophila kepulauana	2
AY733045	Drosophila littoralis AMYREL (Amyrel) gene, complete cds.	Drosophila littoralis	2
AY733046	Drosophila lummei AMYREL (Amyrel) gene, complete cds.	Drosophila lummei	2
AY733047	Drosophila albirostris AMYREL (Amyrel) gene, complete cds.	Drosophila albirostris	2
AY733048	Drosophila ararama AMYREL (Amyrel) gene, complete cds.	Drosophila ararama	2
AY733049	Drosophila bromeliae AMYREL (Amyrel) gene, complete cds.	Drosophila bromeliae	2
AY733050	Drosophila caribiana AMYREL (Amyrel) gene, complete cds.	Drosophila caribiana	2
AY733051	Drosophila flavohirta AMYREL (Amyrel) gene, complete cds.	Drosophila flavohirta	2
AY733052	Drosophila aracataca AMYREL (Amyrel) gene, complete cds.	Drosophila aracataca	2
AY733053	Drosophila malerkotliana AMYREL (Amyrel) gene, complete cds.	Drosophila malerkotliana	2
AY733054	Drosophila malerkotliana pallens AMYREL (Amyrel) gene, complete cds.	Drosophila malerkotliana pallens	2
AY733055	Drosophila mediopictoides AMYREL (Amyrel) gene, complete cds.	Drosophila mediopictoides	2
AY733056	Drosophila melanica AMYREL (Amyrel) gene, complete cds.	Drosophila melanica	2
AY733057	Drosophila merina AMYREL (Amyrel) gene, complete cds.	Drosophila merina	2
AY733058	Drosophila mimetica AMYREL (Amyrel) gene, complete cds.	Drosophila mimetica	2
AY733059	Drosophila nasuta AMYREL (Amyrel) gene, complete cds.	Drosophila nasuta	2
AY733060	Drosophila nebulosa AMYREL (Amyrel) gene, complete cds.	Drosophila nebulosa	2
AY736477	Liodrosophila aerea Amyrel (Amyrel) gene, complete cds.	Liodrosophila aerea	2
AY736478	Drosophila lachaisei Amyrel (Amyrel) gene, complete cds.	Drosophila lachaisei	2
AY736479	Drosophila limensis Amyrel (Amyrel) gene, complete cds.	Drosophila limensis	2
AY736480	Drosophila neocordata Amyrel (Amyrel) gene, complete cds.	Drosophila neocordata	2
AY736481	Drosophila neomorpha Amyrel (Amyrel) gene, complete cds.	Drosophila neomorpha	2
AY736482	Drosophila nigrodumosa Amyrel (Amyrel) gene, complete cds.	Drosophila nigrodumosa	2
AY736483	Drosophila nigromaculata Amyrel (Amyrel) gene, complete cds.	Drosophila nigromaculata	2
AY736484	Drosophila novamexicana Amyrel (Amyrel) gene, complete cds.	Drosophila novamexicana	2
AY736485	Drosophila ochrogaster Amyrel (Amyrel) gene, complete cds.	Drosophila ochrogaster	2
AY736486	Drosophila pallidifrons Amyrel (Amyrel) gene, complete cds.	Drosophila pallidifrons	2
AY736487	Drosophila pallidipennis Amyrel (Amyrel) gene, complete cds.	Drosophila pallidipennis	2
AY736488	Drosophila cf. papuensis JLDL-2005 Amyrel (Amyrel) gene, complete cds.	Drosophila cf. papuensis JLDL-2005	2
AY736489	Drosophila parabipectinata Amyrel (Amyrel) gene, complete cds.	Drosophila parabipectinata	2
AY736490	Drosophila pavani Amyrel (Amyrel) gene, complete cds.	Drosophila pavani	2
AY736491	Drosophila phaeopleura Amyrel (Amyrel) gene, complete cds.	Drosophila phaeopleura	2
AY736492	Drosophila phalerata Amyrel (Amyrel) gene, complete cds.	Drosophila phalerata	2
AY736493	Hirtodrosophila pictiventris Amyrel (Amyrel) gene, complete cds.	Hirtodrosophila pictiventris	2
AY736494	Drosophila polychaeta Amyrel (Amyrel) gene, complete cds.	Drosophila polychaeta	2
AY736495	Drosophila polymorpha Amyrel (Amyrel) gene, complete cds.	Drosophila polymorpha	2
AY736496	Drosophila repleta Amyrel (Amyrel) gene, complete cds.	Drosophila repleta	2
AY736497	Drosophila pseudoananassae nigrens Amyrel (Amyrel) gene, complete cds.	Drosophila pseudoananassae nigrens	2
AY736498	Drosophila pseudoananassae pseudoananassae Amyrel (Amyrel) gene, complete cds.	Drosophila pseudoananassae pseudoananassae	2
AY736499	Drosophila pseudotakahashii Amyrel (Amyrel) gene, complete cds.	Drosophila pseudotakahashii	2
AY736500	Drosophila repletoides Amyrel (Amyrel) gene, complete cds.	Drosophila repletoides	2
AY736501	Drosophila ruberrima Amyrel (Amyrel) gene, complete cds.	Drosophila ruberrima	2
AY736502	Drosophila rubida Amyrel (Amyrel) gene, complete cds.	Drosophila rubida	2
AY736503	Drosophila santomea Amyrel (Amyrel) gene, complete cds.	Drosophila santomea	2
AY736504	Drosophila siamana Amyrel (Amyrel) gene, complete cds.	Drosophila siamana	2
AY736505	Drosophila sternopleuralis Amyrel (Amyrel) gene, complete cds.	Drosophila sternopleuralis	2
AY736506	Drosophila sturtevanti Amyrel (Amyrel) gene, complete cds.	Drosophila sturtevanti	2
AY736507	Drosophila subelegans Amyrel (Amyrel) gene, complete cds.	Drosophila subelegans	2
AY736508	Drosophila sulfurigaster Amyrel (Amyrel) gene, complete cds.	Drosophila sulfurigaster	2
AY736509	Drosophila talamancana Amyrel (Amyrel) gene, complete cds.	Drosophila talamancana	2
AY736510	Drosophila testacea Amyrel (Amyrel) gene, complete cds.	Drosophila testacea	2
AY736511	Drosophila transversa Amyrel (Amyrel) gene, complete cds.	Drosophila transversa	2
AY736512	Drosophila trilimbata Amyrel (Amyrel) gene, complete cds.	Drosophila trilimbata	2
AY736513	Drosophila tsigana Amyrel (Amyrel) gene, complete cds.	Drosophila tsigana	2
AY736514	Drosophila wheeleri Amyrel (Amyrel) gene, complete cds.	Drosophila wheeleri	2
AY736515	Zaprionus badyi Amyrel (Amyrel) gene, complete cds.	Zaprionus badyi	2
AY736516	Zaprionus bogoriensis Amyrel (Amyrel) gene, complete cds.	Zaprionus bogoriensis	2
AY736517	Zaprionus cercus Amyrel (Amyrel) gene, complete cds.	Zaprionus cercus	2
AY736518	Zaprionus ghesquierei Amyrel (Amyrel) gene, complete cds.	Zaprionus ghesquierei	2
AY736519	Zaprionus inermis Amyrel (Amyrel) gene, complete cds.	Zaprionus inermis	2
AY736520	Zaprionus kolodkinae Amyrel (Amyrel) gene, complete cds.	Zaprionus kolodkinae	2
AY736522	Zaprionus mascariensis Amyrel (Amyrel) gene, complete cds.	Zaprionus mascariensis	2
AY736523	Zaprionus sepsoides Amyrel (Amyrel) gene, complete cds.	Zaprionus sepsoides	2
AY736524	Zaprionus tuberculatus Amyrel (Amyrel) gene, complete cds.	Zaprionus tuberculatus	2
AY736525	Zaprionus verruca Amyrel (Amyrel) gene, complete cds.	Zaprionus verruca	2
AY736526	Zaprionus cf. vittiger JLDL-2005 Amyrel (Amyrel) gene, complete cds.	Zaprionus cf. vittiger JLDL-2005	2
AY736527	Scaptodrosophila finitima Amyrel (Amyrel) gene, complete cds.	Scaptodrosophila finitima	2
AY736542	Scaptomyza pallida Amyrel (Amyrel) gene, complete cds.	Scaptomyza pallida	2
AY738090	Anopheles stephensi nanos (nos) gene, complete cds.	Anopheles stephensi (Asian malaria mosquito)	2
AY741064	Apriona germari cellulase I gene, complete cds.	Apriona germari	3
AY744446	Drosophila vallismaia AMYREL (Amyrel) gene, complete cds.	Drosophila vallismaia	2
AY744447	Drosophila metzii AMYREL (Amyrel) gene, complete cds.	Drosophila metzii	2
AY748894	Lampyris noctiluca luciferase (luc) gene, complete cds.	Lampyris noctiluca	5
AY750997	Anopheles gambiae peritrophin-1 gene, complete cds.	Anopheles gambiae (African malaria mosquito)	2
AY754404	Drosophila affinis alcohol dehydrogenase (Adh) gene, complete cds.	Drosophila affinis	2
AY754568	Drosophila pseudoobscura ribosomal protein L32 (RpL32) gene, complete cds.	Drosophila pseudoobscura	2
AY754570	Drosophila affinis ribosomal protein L32 (RpL32) gene, complete cds.	Drosophila affinis	2
AY756177	Drosophila pruinosa Amyrel gene, complete cds.	Drosophila pruinosa	2
AY762938	Helicoverpa zea ribosomal protein L21 (RpL21) gene, complete cds.	Helicoverpa zea (corn earworm)	2
AY780527	Helicoverpa armigera prothoracicotropic hormone gene, complete cds.	Helicoverpa armigera (cotton bollworm)	4
AY786186	Mesobuthus martensii Na+ channel toxin precursor (KTc) gene, complete cds.	Mesobuthus martensii (Buthus martensii)	2
AY786187	Musca domestica tailless (tll) gene, complete cds.	Musca domestica (house fly)	2
AY789465	Manduca sexta prophenoloxidase-activating proteinase-1 (PAP-1) gene, complete cds.	Manduca sexta (tobacco hornworm)	4
AY791897	Aedes aegypti glucosamine-6-phosphate N-acetyltransferase gene, complete cds.	Aedes aegypti (yellow fever mosquito)	4
AY795056	Artemia parthenogenetica cathepsin L1 gene, complete cds.	Artemia parthenogenetica	2
AY817623	Drosophila biarmipes Yellow gene, complete cds.	Drosophila biarmipes	2
AY821561	Manduca sexta chitin synthase 2 gene, complete cds.	Manduca sexta (tobacco hornworm)	5
AY828552	Mayetiola destructor SSGP-11B1 (SSGP-11B1) gene, complete cds.	Mayetiola destructor (Hessian fly)	2
AY828563	Mayetiola destructor SSGP-11C1 (SSGP-11C1) and SSGP-11C2 (SSGP-11C2) genes, complete cds.	Mayetiola destructor (Hessian fly)	2
AY839232	Bombyx mori chymotrypsin inhibitor fb (CI-fb) gene, complete cds.	Bombyx mori (domestic silkworm)	3
AY840216	Drosophila melanogaster clone tefZ1869 truncated Tef (CG8961-PA) gene, complete cds.	Drosophila melanogaster (fruit fly)	3
AY840217	Drosophila melanogaster clone tefZ3455 truncated Tef (CG8961-PA) gene, complete cds.	Drosophila melanogaster (fruit fly)	2
AY840219	Drosophila melanogaster clone tefZ5549 truncated Tef (CG8961-PA) gene, complete cds.	Drosophila melanogaster (fruit fly)	3
AY840220	Drosophila melanogaster clone tefZ5864 Tef (CG8961-PA) gene, complete cds.	Drosophila melanogaster (fruit fly)	3
AY847518	Musca domestica transformer 2 (tra2) gene, complete cds.	Musca domestica (house fly)	6
AY863106	Bombyx mori mago-nashi-like protein gene, complete cds.	Bombyx mori (domestic silkworm)	2
AY864195	Mesobuthus martensii potassium channel toxin BmKTX2' gene, complete cds.	Mesobuthus martensii (Buthus martensii)	2
AY865019	Drosophila yakuba SR-CII gene, complete cds.	Drosophila yakuba	4
AY865058	Drosophila yakuba nonfunctional SR-CIII gene, complete sequence; and SR-CI gene, complete cds.	Drosophila yakuba	4
AY865096	Drosophila yakuba SR-CIV gene, complete cds.	Drosophila yakuba	3
AY873992	Anopheles gambiae nanos (nos) gene, complete cds.	Anopheles gambiae (African malaria mosquito)	2
AY875720	Formica aquilonia defensin gene, complete cds.	Formica aquilonia	2
AY878073	Aedes aegypti nanos (nos) gene, complete cds.	Aedes aegypti (yellow fever mosquito)	2
AY884043	Mayetiola destructor cytochrome P450 (CYP6AZ1) gene, complete cds.	Mayetiola destructor (Hessian fly)	3
AY884044	Mayetiola destructor cytochrome P450 (CYP6BA1) gene, complete cds.	Mayetiola destructor (Hessian fly)	3
AY921237	Haliotis iris actin A1 gene, complete cds.	Haliotis iris	2
AY921238	Haliotis iris actin A2 gene, complete cds.	Haliotis iris	2
AY921239	Haliotis iris actin A3 gene, complete cds.	Haliotis iris	2
AY927992	Pyrocoelia rufa serine protease gene, complete cds.	Pyrocoelia rufa	3
AY940115	Solenopsis invicta transferrin (Tf) gene, complete cds.	Solenopsis invicta (red fire ant)	5
AY944311	Drosophila simulans heterochromatin protein 1A (HP1A) gene, complete cds.	Drosophila simulans	4
AY944330	Drosophila mauritiana rhino (rhi) gene, complete cds.	Drosophila mauritiana	2
AY944331	Drosophila sechellia rhino (rhi) gene, complete cds.	Drosophila sechellia	2
AY944332	Drosophila yakuba rhino (rhi) gene, complete cds.	Drosophila yakuba	2
AY944333	Drosophila santomea rhino (rhi) gene, complete cds.	Drosophila santomea	2
AY944334	Drosophila teissieri rhino (rhi) gene, complete cds.	Drosophila teissieri	2
AY944335	Drosophila erecta rhino (rhi) gene, complete cds.	Drosophila erecta	2
AY944336	Drosophila orena rhino (rhi) gene, complete cds.	Drosophila orena	2
AY944337	Drosophila lutescens rhino (rhi) gene, complete cds.	Drosophila lutescens	2
AY944338	Drosophila paralutea rhino (rhi) gene, complete cds.	Drosophila paralutea	2
AY944339	Drosophila prostipennis rhino (rhi) gene, complete cds.	Drosophila prostipennis	2
AY944340	Drosophila bipectinata rhino (rhi) gene, complete cds.	Drosophila bipectinata	2
AY944341	Drosophila parabipectinata rhino (rhi) gene, complete cds.	Drosophila parabipectinata	2
AY944342	Drosophila ananassae rhino (rhi) gene, complete cds.	Drosophila ananassae	2
AY944343	Drosophila auraria rhino (rhi) gene, complete cds.	Drosophila auraria	2
AY944344	Drosophila miranda rhino (rhi) gene, complete cds.	Drosophila miranda	2
AY944346	Drosophila affinis rhino (rhi) gene, complete cds.	Drosophila affinis	2
AY944347	Drosophila azteca rhino (rhi) gene, complete cds.	Drosophila azteca	2
AY962406	Sitodiplosis mosellana salivary/fat body serine carboxypeptidase (scp-1) gene, complete cds.	Sitodiplosis mosellana (orange wheat blossom midge)	4
AY964025	Ceratitis capitata alcohol dehydrogenase 2 (ADH2) gene, complete cds.	Ceratitis capitata (Mediterranean fruit fly)	3
D10446	Drosophila melanogaster gene for aldolase isozymes, complete cds.	Drosophila melanogaster (fruit fly)	3
D10697	Drosophila virilis glycerol-3-phosphate (G-3-P) dehydrogenase gene, complete cds.	Drosophila virilis	4
D13299	Megabalanus rosa gene for lectin BRA-3, complete cds.	Megabalanus rosa (acorn barnacle)	4
D14870	Sarcophaga peregrina gene for lectin, complete cds.	Sarcophaga peregrina	2
D16230	Bombyx mori gene for diapause hormone precursor, complete cds.	Bombyx mori (domestic silkworm)	4
D16233	Bombyx mori gene for vitellin-degrading protease precursor, complete cds.	Bombyx mori (domestic silkworm)	4
D16402	Drosophila melanogaster Dcdrk gene for Dcdrk kinase, complete cds.	Drosophila melanogaster (fruit fly)	4
D17389	Drosophila melanogaster DNA for ryanodine receptor homologue, complete cds.	Drosophila melanogaster (fruit fly)	5
D25320	Bombyx mori CecB1 gene for cecropin B, complete cds.	Bombyx mori (domestic silkworm)	2
D25321	Bombyx mori CecB2 gene for cecropin B, complete cds.	Bombyx mori (domestic silkworm)	2
D30733	Bombyx mori Vg gene for vitellogenin, complete cds.	Bombyx mori (domestic silkworm)	5
D38536	Aplysia kurodai gene for ADP-ribosyl cyclase, complete cds.	Aplysia kurodai (Kuroda's sea hare)	5
D50087	Drosophila lummei G-3-P dehydrogenase (alphaGpdh) gene, exon1-8, complete cds.	Drosophila lummei	4
D50088	Drosophila novamexicana G-3-P dehydrogenase (alphaGpdh) gene, exon1-8, complete cds.	Drosophila novamexicana	4
D50089	Drosophila americana americana G-3-P dehydrogenase (alphaGpdh) gene, exon1-8, complete cds.	Drosophila americana	4
D50090	Drosophila americana texana G-3-P dehydrogenase (alphaGpdh) gene, exon1-8, complete cds.	Drosophila americana	4
D50091	Drosophila ezoana G-3-P dehydrogenase (alphaGpdh) gene, exon1-8, complete cds.	Drosophila ezoana	4
D50298	Bombyx mori mariner pseudo gene for transposase.	Bombyx mori (domestic silkworm)	1
D66906	Bombyx mori DNA for sorbitol dehydrogenase, complete cds.	Bombyx mori (domestic silkworm)	4
D83984	Sulculus diversicolor DNA for IDO-like myoglobin, complete cds.	Sulculus diversicolor	4
D84395	Bombyx mori DNA for cecropin A, complete cds.	Bombyx mori (domestic silkworm)	2
D84396	Bombyx mori DNA for cecropin A, complete cds.	Bombyx mori (domestic silkworm)	2
D90154	Sarcophaga peregrina sarcotoxin II gene cluster for sarcotoxin II unit 2, sarcotoxin II unit 1, sarcotoxin II unit 3, complete cds.	Sarcophaga peregrina	2
D90310	Drosophila melanogaster POLA gene for DNA polymerase alpha, complete cds.	Drosophila melanogaster (fruit fly)	4
DQ000165	Ostrinia nubilalis cadherin-like protein gene, complete cds.	Ostrinia nubilalis (European corn borer)	4
DQ026292	Drosophila melanogaster truncated cytochrome P450 CYP12A5 (Cyp12a5) and cytochrome P450 CYP12A4 (Cyp12a4) genes, complete cds; and transposon Bari-1, complete sequence.	Drosophila melanogaster (fruit fly)	4
DQ029053	Litopenaeus vannamei cytosolic manganese superoxide dismutase gene, complete cds.	Litopenaeus vannamei (Pacific white shrimp)	5
DQ058408	Mesobuthus martensii neurotoxin Bm aIV precursor, gene, complete cds.	Mesobuthus martensii (Buthus martensii)	2
DQ059303	Scylla serrata scygonadin precursor, gene, complete cds.	Scylla serrata (mud crab)	3
DQ072141	Nyctophila cf. caucasica JCD-2005 luciferase (LUC) gene, complete cds.	Nyctophila cf. caucasica JCD-2005	5
DQ073456	Choristoneura fumiferana activated C kinase 1 receptor (RACK1) gene, complete cds.	Choristoneura fumiferana (spruce budworm)	5
DQ088366	Tigriopus japonicus glutathione S-transferase (GST) gene, complete cds.	Tigriopus japonicus	3
DQ096569	Bombus ignitus Cu,Zn superoxidase dismutase (SOD1) gene, complete cds.	Bombus ignitus	4
DQ096570	Bombus ignitus thioredoxin-like protein (txl) gene, complete cds.	Bombus ignitus	4
DQ115323	Manduca sexta hemolymph proteinase 12 (HP12), hemolymph proteinase 24 (HP24), and prophenoloxidase activating proteinase-2 (PAP-2) genes, complete cds.	Manduca sexta (tobacco hornworm)	4
DQ115793	Bombyx mori acetylcholinesterase (ace) gene, complete cds.	Bombyx mori (domestic silkworm)	4
DQ130067	Drosophila virilis suppressor of position effect variegation 3-7 (Su(var)3-7) gene, complete cds.	Drosophila virilis	5
DQ132798	Mesobuthus martensii potassium-channel toxin protein (TX1) gene, complete cds.	Mesobuthus martensii (Buthus martensii)	2
DQ154152	Fenneropenaeus chinensis penaeidin 5-2 (PEN5-2) gene, complete cds.	Fenneropenaeus chinensis	2
DQ185599	Drosophila paralutea Iris-B gene, complete cds.	Drosophila paralutea	2
DQ185600	Drosophila prostipennis Iris-B gene, complete cds.	Drosophila prostipennis	2
DQ185601	Drosophila mimetica Iris-B gene, complete cds.	Drosophila mimetica	2
DQ186606	Bombyx mori acetylcholinesterase type 1 (ace1) gene, complete cds.	Bombyx mori (domestic silkworm)	3
DQ191801	Solenopsis invicta glutathione S-transferase (GSTS1) gene, complete cds.	Solenopsis invicta (red fire ant)	4
DQ201189	Bombyx mori small ubiquitin-like modifier protein (sumo) gene, complete cds.	Bombyx mori (domestic silkworm)	3
DQ206401	Litopenaeus vannamei PEN2-1 (PEN2-1) gene, complete cds.	Litopenaeus vannamei (Pacific white shrimp)	2
DQ206402	Litopenaeus vannamei PEN4-1 (PEN4-1) gene, complete cds.	Litopenaeus vannamei (Pacific white shrimp)	2
DQ206446	Mesobuthus martensii calcium channel toxin Ca1 gene, complete cds.	Mesobuthus martensii (Buthus martensii)	3
DQ211701	Litopenaeus vannamei antimicrobial peptide PEN4-3 (PEN4-3) gene, complete cds.	Litopenaeus vannamei (Pacific white shrimp)	2
DQ223895	Myzus persicae cuticle protein 4 gene, complete cds.	Myzus persicae (green peach aphid)	2
DQ223896	Myzus persicae cuticle protein 5 gene, complete cds.	Myzus persicae (green peach aphid)	3
DQ250745	Aedes aegypti ribonucleotide reductase small subunit R2 gene, complete cds.	Aedes aegypti (Stegomyia aegypti)	4
DQ272503	Mesobuthus martensii venom inhibitor cystine knot peptide gene, complete cds.	Mesobuthus martensii (Buthus martensii)	3
DQ298206	Litopenaeus vannamei cytosolic manganese superoxide dismutase (cMnSOD1) gene, complete cds.	Litopenaeus vannamei (Pacific white shrimp)	5
DQ298207	Litopenaeus vannamei cytosolic manganese superoxide dismutase (cMnSOD2) gene, complete cds.	Litopenaeus vannamei (Pacific white shrimp)	5
DQ301491	Anopheles gambiae str. PEST clone AgaP15ref transposon P-like, complete sequence.	Anopheles gambiae str. PEST	3
DQ301492	Anopheles gambiae str. PEST clone AgaP3ref transposon P-like, complete sequence.	Anopheles gambiae str. PEST	4
DQ301494	Anopheles gambiae str. PEST clone AgaP12ref transposon P-like, complete sequence.	Anopheles gambiae str. PEST	2
DQ301496	Anopheles gambiae str. PEST clone AgaP2ref transposon P-like, complete sequence.	Anopheles gambiae str. PEST	3
DQ308407	Fenneropenaeus chinensis penaeidin 5-3 (PEN 5-3) gene, complete cds.	Fenneropenaeus chinensis	2
DQ309775	Conus pulicarius Pu1.1 gene, complete cds.	Conus pulicarius	2
DQ309776	Conus leopardus Lp1.1 gene, complete cds.	Conus leopardus	2
DQ310575	Artemia franciscana small heat shock protein p26 gene, complete cds.	Artemia franciscana	3
DQ310733	Bombyx mori serine protease-2 gene, complete cds.	Bombyx mori (domestic silkworm)	4
DQ314204	Aedes aegypti oskar gene, complete cds.	Aedes aegypti (Stegomyia aegypti)	4
DQ314781	Anopheles gambiae OSKAR (osk) gene, complete cds.	Anopheles gambiae (African malaria mosquito)	4
DQ315948	Drosophila melanogaster Wpg1 don juan (dj) gene, complete cds.	Drosophila melanogaster (fruit fly)	2
DQ315949	Drosophila melanogaster Wpg2 don juan (dj) gene, complete cds.	Drosophila melanogaster (fruit fly)	2
DQ315950	Drosophila melanogaster Wpg3 don juan (dj) gene, complete cds.	Drosophila melanogaster (fruit fly)	2
DQ315951	Drosophila melanogaster Wpg4 don juan (dj) gene, complete cds.	Drosophila melanogaster (fruit fly)	2
DQ315952	Drosophila melanogaster Wpg5 don juan (dj) gene, complete cds.	Drosophila melanogaster (fruit fly)	2
DQ315953	Drosophila melanogaster Wpg6 don juan (dj) gene, complete cds.	Drosophila melanogaster (fruit fly)	2
DQ315954	Drosophila melanogaster Zim10 don juan (dj) gene, complete cds.	Drosophila melanogaster (fruit fly)	2
DQ315955	Drosophila melanogaster Wpg7 don juan (dj) gene, complete cds.	Drosophila melanogaster (fruit fly)	2
DQ315956	Drosophila melanogaster Wpg8 don juan (dj) gene, complete cds.	Drosophila melanogaster (fruit fly)	2
DQ315957	Drosophila melanogaster Wpg9 don juan (dj) gene, complete cds.	Drosophila melanogaster (fruit fly)	2
DQ315958	Drosophila melanogaster Wpg10 don juan (dj) gene, complete cds.	Drosophila melanogaster (fruit fly)	2
DQ315959	Drosophila melanogaster Wpg11 don juan (dj) gene, complete cds.	Drosophila melanogaster (fruit fly)	2
DQ315960	Drosophila melanogaster Wpg12 don juan (dj) gene, complete cds.	Drosophila melanogaster (fruit fly)	2
DQ315961	Drosophila melanogaster Wpg13 don juan (dj) gene, complete cds.	Drosophila melanogaster (fruit fly)	2
DQ315962	Drosophila melanogaster Wpg14 don juan (dj) gene, complete cds.	Drosophila melanogaster (fruit fly)	2
DQ315963	Drosophila melanogaster Wpg15 don juan (dj) gene, complete cds.	Drosophila melanogaster (fruit fly)	2
DQ315964	Drosophila melanogaster Wpg16 don juan (dj) gene, complete cds.	Drosophila melanogaster (fruit fly)	2
DQ315965	Drosophila melanogaster Zim35 don juan (dj) gene, complete cds.	Drosophila melanogaster (fruit fly)	2
DQ315966	Drosophila melanogaster Zim18 don juan (dj) gene, complete cds.	Drosophila melanogaster (fruit fly)	2
DQ315967	Drosophila melanogaster Zim5 don juan (dj) gene, complete cds.	Drosophila melanogaster (fruit fly)	2
DQ315968	Drosophila melanogaster Zim7 don juan (dj) gene, complete cds.	Drosophila melanogaster (fruit fly)	2
DQ315969	Drosophila melanogaster Zim32 don juan (dj) gene, complete cds.	Drosophila melanogaster (fruit fly)	2
DQ315970	Drosophila melanogaster Zim49 don juan (dj) gene, complete cds.	Drosophila melanogaster (fruit fly)	2
DQ315971	Drosophila melanogaster Zim22 don juan (dj) gene, complete cds.	Drosophila melanogaster (fruit fly)	2
DQ315972	Drosophila melanogaster Zim30 don juan (dj) gene, complete cds.	Drosophila melanogaster (fruit fly)	2
DQ315973	Drosophila simulans Sim1 don juan (dj) gene, complete cds.	Drosophila simulans	2
DQ315974	Drosophila simulans Sim7 don juan (dj) gene, complete cds.	Drosophila simulans	2
DQ315975	Drosophila simulans Sim5 don juan (dj) gene, complete cds.	Drosophila simulans	2
DQ315976	Drosophila simulans Sim4 don juan (dj) gene, complete cds.	Drosophila simulans	2
DQ315977	Drosophila simulans Sim3 don juan (dj) gene, complete cds.	Drosophila simulans	2
DQ315978	Drosophila melanogaster Zim35 bag of marbles (bam) gene, complete cds.	Drosophila melanogaster (fruit fly)	2
DQ315979	Drosophila melanogaster Zim18 bag of marbles (bam) gene, complete cds.	Drosophila melanogaster (fruit fly)	2
DQ315980	Drosophila melanogaster Zim22 bag of marbles (bam) gene, complete cds.	Drosophila melanogaster (fruit fly)	2
DQ315981	Drosophila melanogaster Wpg6 bag of marbles (bam) gene, complete cds.	Drosophila melanogaster (fruit fly)	2
DQ315982	Drosophila melanogaster Wpg15 bag of marbles (bam) gene, complete cds.	Drosophila melanogaster (fruit fly)	2
DQ315983	Drosophila melanogaster Wpg8 bag of marbles (bam) gene, complete cds.	Drosophila melanogaster (fruit fly)	2
DQ315984	Drosophila melanogaster Wpg16 bag of marbles (bam) gene, complete cds.	Drosophila melanogaster (fruit fly)	2
DQ315985	Drosophila melanogaster Wpg2 bag of marbles (bam) gene, complete cds.	Drosophila melanogaster (fruit fly)	2
DQ315986	Drosophila melanogaster Zim10 bag of marbles (bam) gene, complete cds.	Drosophila melanogaster (fruit fly)	2
DQ315987	Drosophila melanogaster Zim32 bag of marbles (bam) gene, complete cds.	Drosophila melanogaster (fruit fly)	2
DQ315988	Drosophila melanogaster Wpg1 bag of marbles (bam) gene, complete cds.	Drosophila melanogaster (fruit fly)	2
DQ315989	Drosophila melanogaster Wpg3 bag of marbles (bam) gene, complete cds.	Drosophila melanogaster (fruit fly)	2
DQ315990	Drosophila melanogaster Wpg12 bag of marbles (bam) gene, complete cds.	Drosophila melanogaster (fruit fly)	2
DQ315991	Drosophila melanogaster Wpg14 bag of marbles (bam) gene, complete cds.	Drosophila melanogaster (fruit fly)	2
DQ315992	Drosophila melanogaster Zim5 bag of marbles (bam) gene, complete cds.	Drosophila melanogaster (fruit fly)	2
DQ315993	Drosophila melanogaster Wpg10 bag of marbles (bam) gene, complete cds.	Drosophila melanogaster (fruit fly)	2
DQ315994	Drosophila melanogaster Wpg13 bag of marbles (bam) gene, complete cds.	Drosophila melanogaster (fruit fly)	2
DQ315995	Drosophila melanogaster Wpg5 bag of marbles (bam) gene, complete cds.	Drosophila melanogaster (fruit fly)	2
DQ315996	Drosophila melanogaster Wpg11 bag of marbles (bam) gene, complete cds.	Drosophila melanogaster (fruit fly)	2
DQ315997	Drosophila melanogaster Zim7 bag of marbles (bam) gene, complete cds.	Drosophila melanogaster (fruit fly)	2
DQ315998	Drosophila melanogaster Zim49 bag of marbles (bam) gene, complete cds.	Drosophila melanogaster (fruit fly)	2
DQ315999	Drosophila melanogaster Wpg7 bag of marbles (bam) gene, complete cds.	Drosophila melanogaster (fruit fly)	2
DQ316000	Drosophila melanogaster Wpg4 bag of marbles (bam) gene, complete cds.	Drosophila melanogaster (fruit fly)	2
DQ316001	Drosophila melanogaster Wpg9 bag of marbles (bam) gene, complete cds.	Drosophila melanogaster (fruit fly)	2
DQ316002	Drosophila simulans Sim4 bag of marbles (bam) gene, complete cds.	Drosophila simulans	2
DQ316003	Drosophila simulans Sim6 bag of marbles (bam) gene, complete cds.	Drosophila simulans	2
DQ316004	Drosophila simulans Sim3 bag of marbles (bam) gene, complete cds.	Drosophila simulans	2
DQ316005	Drosophila simulans Sim7 bag of marbles (bam) gene, complete cds.	Drosophila simulans	2
DQ316006	Drosophila simulans Sim1 bag of marbles (bam) gene, complete cds.	Drosophila simulans	2
DQ316007	Drosophila melanogaster Zim35 always early (aly) gene, complete cds.	Drosophila melanogaster (fruit fly)	2
DQ316008	Drosophila melanogaster Zim30 always early (aly) gene, complete cds.	Drosophila melanogaster (fruit fly)	2
DQ316009	Drosophila melanogaster Wpg11 always early (aly) gene, complete cds.	Drosophila melanogaster (fruit fly)	2
DQ316010	Drosophila melanogaster Zim22 always early (aly) gene, complete cds.	Drosophila melanogaster (fruit fly)	1
DQ316011	Drosophila melanogaster Zim49 always early (aly) gene, complete cds.	Drosophila melanogaster (fruit fly)	2
DQ316012	Drosophila melanogaster Wpg15 always early (aly) gene, complete cds.	Drosophila melanogaster (fruit fly)	2
DQ316013	Drosophila melanogaster Zim18 always early (aly) gene, complete cds.	Drosophila melanogaster (fruit fly)	2
DQ316014	Drosophila melanogaster Wpg14 always early (aly) gene, complete cds.	Drosophila melanogaster (fruit fly)	2
DQ316015	Drosophila melanogaster Wpg3 always early (aly) gene, complete cds.	Drosophila melanogaster (fruit fly)	2
DQ316016	Drosophila melanogaster Wpg5 always early (aly) gene, complete cds.	Drosophila melanogaster (fruit fly)	2
DQ316017	Drosophila melanogaster Wpg1 always early (aly) gene, complete cds.	Drosophila melanogaster (fruit fly)	2
DQ316018	Drosophila melanogaster Wpg6 always early (aly) gene, complete cds.	Drosophila melanogaster (fruit fly)	2
DQ316019	Drosophila melanogaster Wpg8 always early (aly) gene, complete cds.	Drosophila melanogaster (fruit fly)	2
DQ316020	Drosophila melanogaster Wpg10 always early (aly) gene, complete cds.	Drosophila melanogaster (fruit fly)	2
DQ316021	Drosophila melanogaster Wpg16 always early (aly) gene, complete cds.	Drosophila melanogaster (fruit fly)	2
DQ316022	Drosophila melanogaster Wpg4 always early (aly) gene, complete cds.	Drosophila melanogaster (fruit fly)	2
DQ316023	Drosophila melanogaster Wpg13 always early (aly) gene, complete cds.	Drosophila melanogaster (fruit fly)	2
DQ316024	Drosophila melanogaster Wpg7 always early (aly) gene, complete cds.	Drosophila melanogaster (fruit fly)	2
DQ316025	Drosophila melanogaster Wpg12 always early (aly) gene, complete cds.	Drosophila melanogaster (fruit fly)	2
DQ316026	Drosophila melanogaster Zim32 always early (aly) gene, complete cds.	Drosophila melanogaster (fruit fly)	2
DQ316027	Drosophila melanogaster Zim10 always early (aly) gene, complete cds.	Drosophila melanogaster (fruit fly)	2
DQ316028	Drosophila melanogaster Zim7 always early (aly) gene, complete cds.	Drosophila melanogaster (fruit fly)	2
DQ316029	Drosophila melanogaster Zim5 always early (aly) gene, complete cds.	Drosophila melanogaster (fruit fly)	2
DQ316030	Drosophila melanogaster Wpg9 always early (aly) gene, complete cds.	Drosophila melanogaster (fruit fly)	2
DQ316031	Drosophila simulans Sim3 always early (aly) gene, complete cds.	Drosophila simulans	2
DQ316032	Drosophila simulans Sim6 always early (aly) gene, complete cds.	Drosophila simulans	2
DQ316033	Drosophila simulans Sim2 always early (aly) gene, complete cds.	Drosophila simulans	2
DQ316034	Drosophila simulans Sim4 always early (aly) gene, complete cds.	Drosophila simulans	2
DQ316035	Drosophila simulans Sim1 always early (aly) gene, complete cds.	Drosophila simulans	2
DQ316036	Drosophila simulans Sim5 always early (aly) gene, complete cds.	Drosophila simulans	2
DQ324779	Anopheles funestus CYP6P9 gene, complete cds.	Anopheles funestus (African malaria mosquito)	2
DQ333328	Hirudo medicinalis cytoplasmic actin (Act1) gene, complete cds.	Hirudo medicinalis (medicinal leech)	2
DQ333329	Hirudo medicinalis cytoplasmic actin (Act2) gene, complete cds.	Hirudo medicinalis (medicinal leech)	4
DQ333330	Hirudo medicinalis cytoplasmic actin (Act3) gene, complete cds.	Hirudo medicinalis (medicinal leech)	3
DQ333888	Hirudo medicinalis putative elongation factor 1 alpha (EF-1alpha) gene, complete cds.	Hirudo medicinalis (medicinal leech)	4
DQ375762	Bombyx mori transferrin gene, complete cds.	Bombyx mori (domestic silkworm)	4
DQ386641	Apriona germari transferrin gene, complete cds.	Apriona germari	5
DQ408300	Diaphanes pectinealis luciferase gene, complete cds.	Diaphanes pectinealis	5
DQ412566	Litopenaeus vannamei molt-inhibiting hormone MIH1 gene, complete cds.	Litopenaeus vannamei (Pacific white shrimp)	3
DQ412567	Litopenaeus vannamei molt-inhibiting hormone MIH2 gene, complete cds.	Litopenaeus vannamei (Pacific white shrimp)	3
DQ417605	Bombyx mori aspartic protease (CatD) gene, complete cds.	Bombyx mori (domestic silkworm)	6
DQ426900	Drosophila virilis ribosomal protein large subunit 15 (RpL15) gene, complete cds.	Drosophila virilis	2
DQ426901	Drosophila virilis DEAD box protein 80 (Dbp80) gene, complete cds.	Drosophila virilis	2
DQ431009	Drosophila melanogaster male germline specific protein (mst36Fa) gene, complete cds.	Drosophila melanogaster (fruit fly)	4
DQ431010	Drosophila melanogaster male germline specific protein (mst36Fb) gene, complete cds.	Drosophila melanogaster (fruit fly)	4
DQ460730	Mayetiola destructor small secreted gut protein G10K1 (G10K1) and small secreted gut protein G10K2 (G10K2) genes, complete cds.	Mayetiola destructor (Hessian fly)	3
DQ463752	Glossina morsitans morsitans relish gene, complete cds.	Glossina morsitans morsitans (tsetse fly)	2
DQ466080	Chlamys farreri HSP70 gene, complete cds.	Chlamys farreri	5
DQ489308	Bombus ignitus serine protease (SP) gene, complete cds.	Bombus ignitus	5
DQ533868	Rhipicephalus microplus pyrethroid-metabolizing carboxylesterase (EST9) gene, complete cds.	Rhipicephalus microplus (Boophilus microplus)	3
DQ641258	Penaeus monodon AV gene, complete cds.	Penaeus monodon (black tiger shrimp)	4
DQ677262	Dermatophagoides farinae group 2 allergen Der f 2 gene, complete cds.	Dermatophagoides farinae (American house dust mite)	2
DQ677263	Dermatophagoides farinae group 22 allergen Der f 22 gene, complete cds.	Dermatophagoides farinae (American house dust mite)	2
DQ788677	Blomia tropicalis clone 1 Blo t 21 allergen gene, complete cds.	Blomia tropicalis	2
DQ788678	Blomia tropicalis clone 2 Blo t 21 allergen gene, complete cds.	Blomia tropicalis	2
DQ788679	Blomia tropicalis clone 3 Blo t 21 allergen gene, complete cds.	Blomia tropicalis	2
DQ788680	Blomia tropicalis clone 6 Blo t 21 allergen gene, complete cds.	Blomia tropicalis	2
DQ788681	Blomia tropicalis clone 7 Blo t 21 allergen gene, complete cds.	Blomia tropicalis	2
DQ788682	Blomia tropicalis clone 8 Blo t 21 allergen gene, complete cds.	Blomia tropicalis	2
DQ788683	Blomia tropicalis clone 9 Blo t 21 allergen gene, complete cds.	Blomia tropicalis	2
DQ788684	Blomia tropicalis clone 1 Blo t 5 allergen gene, complete cds.	Blomia tropicalis	2
DQ788685	Blomia tropicalis clone 2 Blo t 5 allergen gene, complete cds.	Blomia tropicalis	2
DQ788686	Blomia tropicalis clone 3 Blo t 5 allergen gene, complete cds.	Blomia tropicalis	2
DQ788687	Blomia tropicalis clone 4 Blo t 5 allergen gene, complete cds.	Blomia tropicalis	2
DQ788688	Blomia tropicalis clone 6 Blo t 5 allergen gene, complete cds.	Blomia tropicalis	2
DQ788689	Blomia tropicalis clone 7 Blo t 5 allergen gene, complete cds.	Blomia tropicalis	2
DQ788690	Blomia tropicalis clone 9 Blo t 5 allergen gene, complete cds.	Blomia tropicalis	2
DQ788691	Blomia tropicalis clone 10 Blo t 5 allergen gene, complete cds.	Blomia tropicalis	2
DQ788692	Blomia tropicalis clone 11 Blo t 5 allergen gene, complete cds.	Blomia tropicalis	2
DQ788840	Helicoverpa zea cytochrome P450 (CYP9A14) gene, complete cds; and insertion sequences HzIS1-1 and HzIS1-2, transposons HzMITE2-1 and HzMITE3, complete sequence.	Helicoverpa zea (corn earworm)	5
DQ823083	Drosophila immigrans oskar (oskar) gene, complete cds.	Drosophila immigrans	2
DQ833526	Aedes aegypti beta-2 tubulin (B2t) gene, complete cds.	Aedes aegypti (Stegomyia aegypti)	2
DQ835587	Choristoneura fumiferana antifreeze protein Iu1 gene, complete cds.	Choristoneura fumiferana (spruce budworm)	2
DQ837585	Apriona germari gut-specific chitinase gene, complete cds.	Apriona germari	5
DQ839711	Drosophila simulans Cdc6 (cdc6) gene, complete cds.	Drosophila simulans	2
DQ839714	Drosophila teissieri Cdc6 (cdc6) gene, complete cds.	Drosophila teissieri	2
DQ839715	Drosophila yakuba Cdc6 (cdc6) gene, complete cds.	Drosophila yakuba	2
DQ839717	Drosophila erecta Cdc6 (cdc6) gene, complete cds.	Drosophila erecta	2
DQ839735	Drosophila ananassae Cdc6 (cdc6) gene, complete cds.	Drosophila ananassae	2
DQ839741	Drosophila americana Cdc6 (cdc6) gene, complete cds.	Drosophila americana	2
DQ839742	Drosophila virilis Cdc6 (cdc6) gene, complete cds.	Drosophila virilis	2
DQ839743	Drosophila mojavensis Cdc6 (cdc6) gene, complete cds.	Drosophila mojavensis	2
DQ845104	Trichoplusia ni HSP 70 gene, complete cds.	Trichoplusia ni (cabbage looper)	2
DQ845106	Trichoplusia ni heat shock cognate 70 protein gene, complete cds.	Trichoplusia ni (cabbage looper)	4
DQ848669	Pomacea canaliculata cellulase EGX3 (EGX3) gene, complete cds.	Pomacea canaliculata	6
DQ848670	Pomacea canaliculata cellulase EGX1 (EGX1) gene, complete cds.	Pomacea canaliculata	6
DQ862465	Bombyx mori glutathione S-transferase 1 gene, complete cds.	Bombyx mori (domestic silkworm)	5
DQ862466	Bombyx mori glutathione S-transferase 2 gene, complete cds.	Bombyx mori (domestic silkworm)	4
DQ867947	Drosophila affinis Lcp1 (Lcp1) gene, complete cds.	Drosophila affinis	2
DQ872673	Mesobuthus martensii venom lipolysis-activating peptide alpha subunit (LVP1a) gene, complete cds.	Mesobuthus martensii (Buthus martensii)	2
DQ872674	Mesobuthus martensii venom lipolysis-activating peptide beta subunit (LVP1b) gene, complete cds.	Mesobuthus martensii (Buthus martensii)	2
DQ872675	Mesobuthus martensii sodium channel toxin (TX19) gene, complete cds.	Mesobuthus martensii (Buthus martensii)	2
DQ872676	Mesobuthus martensii sodium channel toxin (NaL-3SS2) gene, complete cds.	Mesobuthus martensii (Buthus martensii)	2
DQ882025	Nasonia vitripennis caudal gene, complete cds.	Nasonia vitripennis (jewel wasp)	3
DQ887770	Ostrinia furnacalis chitinase gene, complete cds.	Ostrinia furnacalis (Asian corn borer)	5
DQ912979	Aphidius ervi nanos (nos) gene, complete cds.	Aphidius ervi	1
DQ980199	Anopheles gambiae genotype L3-5A catalase gene, complete cds.	Anopheles gambiae (African malaria mosquito)	1
DQ980200	Anopheles gambiae genotype L3-5B catalase gene, complete cds.	Anopheles gambiae (African malaria mosquito)	1
DQ980201	Anopheles gambiae genotype L3-5C catalase gene, complete cds.	Anopheles gambiae (African malaria mosquito)	1
DQ980202	Anopheles gambiae genotype L3-5D catalase gene, complete cds.	Anopheles gambiae (African malaria mosquito)	1
DQ980203	Anopheles gambiae genotype L3-5E catalase gene, complete cds.	Anopheles gambiae (African malaria mosquito)	1
DQ980204	Anopheles gambiae genotype 4a r/rA catalase gene, complete cds.	Anopheles gambiae (African malaria mosquito)	1
DQ980205	Anopheles gambiae genotype 4a r/rB catalase gene, complete cds.	Anopheles gambiae (African malaria mosquito)	1
DQ980206	Anopheles gambiae genotype 4a r/rC catalase gene, complete cds.	Anopheles gambiae (African malaria mosquito)	1
DQ980207	Anopheles gambiae genotype 4a r/rD catalase gene, complete cds.	Anopheles gambiae (African malaria mosquito)	1
DQ980208	Anopheles gambiae genotype 4a r/rE catalase gene, complete cds.	Anopheles gambiae (African malaria mosquito)	1
DQ980209	Anopheles gambiae genotype 4a r/rF catalase gene, complete cds.	Anopheles gambiae (African malaria mosquito)	1
DQ980210	Anopheles gambiae genotype G3A catalase gene, complete cds.	Anopheles gambiae (African malaria mosquito)	1
DQ989012	Drosophila melanogaster gustatory receptor 63a (Gr63a) gene, complete cds.	Drosophila melanogaster (fruit fly)	4
EF027121	Dermatophagoides farinae 21-1 group 21 allergen gene, complete cds.	Dermatophagoides farinae (American house dust mite)	2
EF027122	Dermatophagoides farinae 21-2 group 21 allergen gene, complete cds.	Dermatophagoides farinae (American house dust mite)	2
EF027123	Dermatophagoides farinae 21-3 group 21 allergen gene, complete cds.	Dermatophagoides farinae (American house dust mite)	2
EF027124	Dermatophagoides farinae 21-4 group 21 allergen gene, complete cds.	Dermatophagoides farinae (American house dust mite)	2
EF027125	Dermatophagoides farinae 21-5 group 21 allergen gene, complete cds.	Dermatophagoides farinae (American house dust mite)	2
EF027126	Dermatophagoides farinae 21-6 group 21 allergen gene, complete cds.	Dermatophagoides farinae (American house dust mite)	2
EF027127	Dermatophagoides farinae 21-7 group 21 allergen gene, complete cds.	Dermatophagoides farinae (American house dust mite)	2
EF027128	Dermatophagoides farinae 5-1 group 5 allergen gene, complete cds.	Dermatophagoides farinae (American house dust mite)	2
EF027129	Dermatophagoides farinae 5-3 group 5 allergen gene, complete cds.	Dermatophagoides farinae (American house dust mite)	2
EF027130	Dermatophagoides farinae 5-5 group 5 allergen gene, complete cds.	Dermatophagoides farinae (American house dust mite)	2
EF027131	Dermatophagoides farinae 5-6 group 5 allergen gene, complete cds.	Dermatophagoides farinae (American house dust mite)	2
EF027132	Dermatophagoides farinae 5-7 group 5 allergen gene, complete cds.	Dermatophagoides farinae (American house dust mite)	2
EF027133	Dermatophagoides farinae 5-11 group 5 allergen gene, complete cds.	Dermatophagoides farinae (American house dust mite)	2
EF112451	Folsomia candida homeodomain transcription factor Hox3 gene, complete cds.	Folsomia candida	3
EF113393	Ostrinia furnacalis desaturase (ezi-D11 beta-1) gene, complete cds.	Ostrinia furnacalis (Asian corn borer)	3
EF113394	Ostrinia furnacalis desaturase (ezi-D11 beta-2) gene, complete cds.	Ostrinia furnacalis (Asian corn borer)	3
EF113395	Ostrinia nubilalis desaturase (ezi-D11 beta-1) gene, complete cds.	Ostrinia nubilalis (European corn borer)	3
EF113396	Ostrinia nubilalis desaturase (ezi-D11 beta-2) gene, complete cds.	Ostrinia nubilalis (European corn borer)	3
EF113398	Ostrinia nubilalis reverse transcriptase and desaturase (ezi-D11 alpha-1) genes, complete cds.	Ostrinia nubilalis (European corn borer)	2
EF113399	Ostrinia nubilalis reverse transcriptase and desaturase (ezi-D11 alpha-2) genes, complete cds.	Ostrinia nubilalis (European corn borer)	2
EF113400	Ostrinia nubilalis reverse transcriptase and desaturase (ezi-D11 alpha-3) genes, complete cds.	Ostrinia nubilalis (European corn borer)	2
EF113401	Ostrinia nubilalis reverse transcriptase and desaturase (ezi-D11 alpha-4) genes, complete cds.	Ostrinia nubilalis (European corn borer)	2
EF113402	Ostrinia nubilalis reverse transcriptase and desaturase (ezi-D11 alpha-5) genes, complete cds.	Ostrinia nubilalis (European corn borer)	2
EF113404	Ostrinia nubilalis desaturase (D11 psi) gene, complete cds.	Ostrinia nubilalis (European corn borer)	3
EF125926	Ostrinia nubilalis desaturase (D14-2) gene, complete cds.	Ostrinia nubilalis (European corn borer)	5
EF125927	Ostrinia nubilalis desaturase (D14-3) gene, complete cds.	Ostrinia nubilalis (European corn borer)	5
EF207787	Scylla paramamosain antilipopolysaccharide factor gene, complete cds.	Scylla paramamosain	3
EF216470	Perna viridis heat shock protein 71 gene, complete cds.	Perna viridis	4
EF364044	Anuroctonus phaiodactylus heterodimeric phospholipase Pha4 gene, complete cds.	Anuroctonus phaiodactylus	4
EF373554	Apis mellifera phospholipase A2 (PLA2) gene, complete cds.	Apis mellifera (honey bee)	4
EF426161	Anopheles gambiae clone m10_1 unknown (ENSANGG00000018657) gene, complete cds.	Anopheles gambiae (African malaria mosquito)	2
EF426162	Anopheles gambiae clone m2_1 unknown (ENSANGG00000018657) gene, complete cds.	Anopheles gambiae (African malaria mosquito)	2
EF426163	Anopheles gambiae clone m3_1 unknown (ENSANGG00000018657) gene, complete cds.	Anopheles gambiae (African malaria mosquito)	2
EF426164	Anopheles gambiae clone m4_1 unknown (ENSANGG00000018657) gene, complete cds.	Anopheles gambiae (African malaria mosquito)	2
EF426165	Anopheles gambiae clone m5_1 unknown (ENSANGG00000018657) gene, complete cds.	Anopheles gambiae (African malaria mosquito)	2
EF426166	Anopheles gambiae clone m6_1 unknown (ENSANGG00000018657) gene, complete cds.	Anopheles gambiae (African malaria mosquito)	2
EF426167	Anopheles gambiae clone m7_1 unknown (ENSANGG00000018657) gene, complete cds.	Anopheles gambiae (African malaria mosquito)	2
EF426168	Anopheles gambiae clone m8_1 unknown (ENSANGG00000018657) gene, complete cds.	Anopheles gambiae (African malaria mosquito)	2
EF426169	Anopheles gambiae clone m9_1 unknown (ENSANGG00000018657) gene, complete cds.	Anopheles gambiae (African malaria mosquito)	2
EF426170	Anopheles gambiae clone s10_1 unknown (ENSANGG00000018657) gene, complete cds.	Anopheles gambiae (African malaria mosquito)	2
EF426171	Anopheles gambiae clone s2_1 unknown (ENSANGG00000018657) gene, complete cds.	Anopheles gambiae (African malaria mosquito)	2
EF426172	Anopheles gambiae clone s3_1 unknown (ENSANGG00000018657) gene, complete cds.	Anopheles gambiae (African malaria mosquito)	2
EF426173	Anopheles gambiae clone s4_1 unknown (ENSANGG00000018657) gene, complete cds.	Anopheles gambiae (African malaria mosquito)	2
EF426174	Anopheles gambiae clone s5_1 unknown (ENSANGG00000018657) gene, complete cds.	Anopheles gambiae (African malaria mosquito)	2
EF426175	Anopheles gambiae clone s6_1 unknown (ENSANGG00000018657) gene, complete cds.	Anopheles gambiae (African malaria mosquito)	2
EF426176	Anopheles gambiae clone s7_1 unknown (ENSANGG00000018657) gene, complete cds.	Anopheles gambiae (African malaria mosquito)	2
EF426177	Anopheles gambiae clone s8_1 unknown (ENSANGG00000018657) gene, complete cds.	Anopheles gambiae (African malaria mosquito)	2
EF426178	Anopheles gambiae clone s9_1 unknown (ENSANGG00000018657) gene, complete cds.	Anopheles gambiae (African malaria mosquito)	2
EF441628	Drosophila yakuba chorion protein 15 (cp15) gene, complete cds.	Drosophila yakuba	1
EF441629	Drosophila santomea chorion protein 15 (cp15) gene, complete cds.	Drosophila santomea	1
EF441640	Drosophila mauritiana chorion protein 18 (cp18) gene, complete cds.	Drosophila mauritiana	1
EF441641	Drosophila melanogaster chorion protein 18 (cp18) gene, complete cds.	Drosophila melanogaster (fruit fly)	1
EF441642	Drosophila simulans chorion protein 18 (cp18) gene, complete cds.	Drosophila simulans	1
EF441643	Drosophila sechellia chorion protein 18 (cp18) gene, complete cds.	Drosophila sechellia	1
EF441644	Drosophila santomea chorion protein 18 (cp18) gene, complete cds.	Drosophila santomea	1
EF441645	Drosophila teissieri chorion protein 18 (cp18) gene, complete cds.	Drosophila teissieri	1
EF441646	Drosophila yakuba chorion protein 18 (cp18) gene, complete cds.	Drosophila yakuba	1
EF441647	Drosophila erecta chorion protein 18 (cp18) gene, complete cds.	Drosophila erecta	1
EF458320	Zaprionus sexstriatus Amyrel (Amyrel) gene, complete cds.	Zaprionus sexstriatus	2
EF458321	Zaprionus megalorchis Amyrel (Amyrel) gene, complete cds.	Zaprionus megalorchis	2
EF458322	Zaprionus indianus Amyrel (Amyrel) gene, complete cds.	Zaprionus indianus	2
EF458323	Zaprionus davidi Amyrel (Amyrel) gene, complete cds.	Zaprionus davidi	2
EF458324	Zaprionus taronus Amyrel (Amyrel) gene, complete cds.	Zaprionus taronus	2
EF458325	Zaprionus tsacasi Amyrel (Amyrel) gene, complete cds.	Zaprionus tsacasi	2
EF458326	Zaprionus capensis Amyrel (Amyrel) gene, complete cds.	Zaprionus capensis	2
EF458327	Zaprionus vittiger Amyrel (Amyrel) gene, complete cds.	Zaprionus vittiger	2
EF458328	Zaprionus santomensis Amyrel (Amyrel) gene, complete cds.	Zaprionus santomensis	2
EF458329	Zaprionus spinipilus Amyrel (Amyrel) gene, complete cds.	Zaprionus spinipilus	2
EF458330	Zaprionus lachaisei Amyrel (Amyrel) gene, complete cds.	Zaprionus lachaisei	2
EF458331	Zaprionus beninensis Amyrel (Amyrel) gene, complete cds.	Zaprionus beninensis	2
EF458332	Zaprionus camerounensis Amyrel (Amyrel) gene, complete cds.	Zaprionus camerounensis	2
EF458333	Zaprionus nigranus Amyrel (Amyrel) gene, complete cds.	Zaprionus nigranus	2
EF470246	Metapenaeus ensis heat shock protein 90 gene, complete cds.	Metapenaeus ensis	5
EF494036	Musca domestica alpha-amylase (Amy1) gene, complete cds.	Musca domestica (house fly)	3
EF523560	Penaeus monodon anti-lipopolysaccharide factor isoform 1 (ALFPm1) gene, complete cds.	Penaeus monodon (black tiger shrimp)	2
EF523561	Penaeus monodon anti-lipopolysaccharide factor isoform 2 (ALFPm2) gene, complete cds.	Penaeus monodon (black tiger shrimp)	3
EF523562	Penaeus monodon anti-lipopolysaccharide factor isoform 3 (ALFPm3) gene, complete cds.	Penaeus monodon (black tiger shrimp)	3
EF614262	Clostera anastomosis DH-PBAN precursor, gene, complete cds.	Clostera anastomosis	5
EF683091	Antheraea pernyi vitellogenin (Vg) gene, complete cds.	Antheraea pernyi (Chinese oak silkmoth)	5
EF694830	Cherax quadricarinatus glyceraldehyde-3-phosphate dehydrogenase gene, complete cds.	Cherax quadricarinatus	1
EF710774	Bombyx mori hypothetical protein 32 gene, complete cds.	Bombyx mori (domestic silkworm)	2
EU022310	Pyrocoelia rufa Ly-6/neurotoxin-related protein (lynx1) gene, complete cds.	Pyrocoelia rufa	3
EU041764	Helicoverpa armigera HacD (hacD) gene, complete cds.	Helicoverpa armigera (cotton bollworm)	2
EU043114	Bombyx mori clone BmEcRB1GE EcRB1 gene, complete cds.	Bombyx mori (domestic silkworm)	4
EU043231	Ixodes ricinus salivary protein 14 kDa precursor, gene, complete cds.	Ixodes ricinus (castor bean tick)	3
EU088427	Mytilus galloprovincialis myticin B precursor gene, complete cds.	Mytilus galloprovincialis (Mediterranean mussel)	3
J02788	D.melanogaster myosin heavy chain gene, 5' end.	Drosophila melanogaster (fruit fly)	4
J03927	D.melanogaster, sn-glycerol-3-phosphate dehydrogenase gene, exons 5-8.	Drosophila melanogaster (fruit fly)	2
J05092	Tobacco hornworm (M.sexta) arylphorin beta subunit gene, complete cds.	Manduca sexta (tobacco hornworm)	5
J05161	Earthworm (L.terrestris) extracellular globin chain c gene, complete cds.	Lumbricus terrestris (common earthworm)	2
K02065	D. melanogaster (mutant Ifm(3)7) act88F actin gene, 3' end.	Drosophila melanogaster (fruit fly)	2
K02315	D. melanogaster opsin (ninaE) gene, complete cds.	Drosophila melanogaster (fruit fly)	5
K02835	B.mori (silkmoth) high-cysteine chorion gene pair Hc-A.12/Hc-B.12, complete cds.	Bombyx mori (domestic silkworm)	2
K03054	Drosophila melanogaster epidermal growth factor receptor gene homologue, exons 3, 4 and 5, of types I, II and III.	Drosophila melanogaster (fruit fly)	3
L00964	Drosophila melanogaster dihydroorotate dehydrogenase (Dhod) gene, complete cds.	Drosophila melanogaster (fruit fly)	2
L00968	Drosophila melanogaster (lambda J2 clone, pBSr-1Eco subclone) UMP synthase (r-l) gene, complete cds.	Drosophila melanogaster (fruit fly)	1
L01658	Drosophila melanogaster ribosomal protein S6 (rps6) gene, complete cds.	Drosophila melanogaster (fruit fly)	3
L04929	Drosophila melanogaster RNA binding protein (rbp1) gene, complete cds.	Drosophila melanogaster (fruit fly)	2
L06018	Drosophila melanogaster DECD family putative RNA helicase gene, complete cds.	Drosophila melanogaster (fruit fly)	5
L06280	Drosophila melanogaster adenine phosphoribosyltransferase (APRT) gene, complete cds.	Drosophila melanogaster (fruit fly)	3
L06475	Drosophila melanogaster brain-specific homeobox protein (bsh) gene, complete cds.	Drosophila melanogaster (fruit fly)	4
L07065	Drosophila melanogaster P-glycoprotein/multidrug resistance protein (Mdr50) gene, complete cds.	Drosophila melanogaster (fruit fly)	4
L07390	Culex tarsalis triosephosphate isomerase gene, complete cds.	Culex tarsalis	2
L07811	Drosophila mauritiana (clone MA-1) period protein gene, 4 exons.	Drosophila mauritiana	4
L07812	Drosophila mauritiana (clone MA-2) period protein gene, 4 exons.	Drosophila mauritiana	4
L07813	Drosophila mauritiana (clone MA-3) period protein gene, 4 exons.	Drosophila mauritiana	4
L07814	Drosophila mauritiana (clone MA-5) period protein gene, 4 exons.	Drosophila mauritiana	4
L07815	Drosophila mauritiana (clone MA-4) period protein gene, 4 exons.	Drosophila mauritiana	4
L07816	Drosophila mauritiana (clone MA-6) period protein gene, 4 exons.	Drosophila mauritiana	4
L07817	Drosophila melanogaster (clone ME-K1) period protein gene, 4 exons.	Drosophila melanogaster (fruit fly)	4
L07818	Drosophila melanogaster (clone ME-NJ2) period protein gene, 4 exons.	Drosophila melanogaster (fruit fly)	4
L07819	Drosophila melanogaster (clone ME-K2) period protein gene, 4 exons.	Drosophila melanogaster (fruit fly)	4
L07820	Drosophila sechellia (clone SE-C1) period protein gene, 4 exons.	Drosophila sechellia	4
L07821	Drosophila melanogaster (clone ME-LI1) period protein gene, 4 exons.	Drosophila melanogaster (fruit fly)	4
L07822	Drosophila sechellia (clone SE-C2) period protein gene, 4 exons.	Drosophila sechellia	4
L07823	Drosophila melanogaster (clone ME-LI2) period protein gene, 4 exons.	Drosophila melanogaster (fruit fly)	4
L07824	Drosophila sechellia (clone SE-P1) period protein gene, 4 exons.	Drosophila sechellia	4
L07825	Drosophila melanogaster (clone ME-NJ1) period protein gene, 4 exons.	Drosophila melanogaster (fruit fly)	4
L07826	Drosophila simulans (clone SI-CA1) period protein gene, 4 exons.	Drosophila simulans	4
L07827	Drosophila sechellia (clone SE-P4) period protein gene, 4 exons.	Drosophila sechellia	4
L07828	Drosophila simulans (clone SI-CA2) period protein gene, 4 exons.	Drosophila simulans	4
L07829	Drosophila simulans (clone SI-K1) period protein gene, 4 exons.	Drosophila simulans	4
L07830	Drosophila simulans (clone SI-K2) period protein gene, 4 exons.	Drosophila simulans	4
L07831	Drosophila simulans (clone SI-LI1) period protein gene, 4 exons.	Drosophila simulans	4
L07832	Drosophila simulans (clone SI-LI2) period protein gene, 4 exons.	Drosophila simulans	4
L08051	Fruitfly myosin alkali light chain (Mlc1) gene `supercontractile/tubular muscle and indirect flight muscle isoforms'; complete cds's.	Drosophila simulans	5
L08052	Fruitfly myosin alkali light chain (Mlc1) gene `supercontractile/tubular muscle and indirect flight muscle isoforms'; complete cds's.	Drosophila pseudoobscura	5
L08053	Fruitfly myosin alkali light chain (Mlc1) gene `supercontractile/tubular muscle and indirect flight muscle isoforms'; complete cds's.	Drosophila virilis	5
L08132	Drosophila virilis bride of sevenless protein gene, complete cds.	Drosophila virilis	5
L08133	Drosophila melanogaster bride of sevenless protein gene, complete cds.	Drosophila melanogaster (fruit fly)	1
L08648	Drosophila willistoni alcohol dehydrogenase (Adh) gene, complete cds.	Drosophila willistoni	2
L10670	Drosophila simulans esterase 6 gene, exons 1-2 and complete cds.	Drosophila simulans	2
L10671	Drosophila mauritiana esterase 6 gene, exons 1-2 and complete cds.	Drosophila mauritiana	2
L12253	Bactrocera dorsalis (clones pBdA1 and pBdA1.2) muscle-specific actin gene, complete cds.	Bactrocera dorsalis (oriental fruit fly)	2
L12254	Bactrocera dorsalis (clones pBdA2.1 and pBdA2) muscle-specific actin gene, complete cds.	Bactrocera dorsalis (oriental fruit fly)	2
L12256	Bactrocera dorsalis (clone BdA5) muscle-specific actin gene, complete cds.	Bactrocera dorsalis (oriental fruit fly)	2
L13037	Drosophila melanogaster nucleolytic polyadenylate-binding protein homologue gene, complete cds.	Drosophila melanogaster (fruit fly)	4
L13612	Drosophila melanogaster dead-box protein (dbp45A) gene, complete cds.	Drosophila melanogaster (fruit fly)	6
L13971	Hyalophora cecropia cuticle protein 66 gene, complete cds.	Hyalophora cecropia (cecropia moth)	2
L14847	Drosophila melanogaster inosine monophosphate dehydrogenase gene, complete cds.	Drosophila melanogaster (fruit fly)	5
L14923	Drosophila melanogaster GTP-binding protein (ARF-like Arl84F) gene, complete cds.	Drosophila melanogaster (fruit fly)	3
L16978	Anadara trapezia beta globin gene, complete cds.	Anadara trapezia (ark clam)	3
L17340	Drosophila melanogaster germline transcription factor gene, complete cds.	Drosophila melanogaster (fruit fly)	4
L20449	Drosophila virilis tube protein gene, complete cds.	Drosophila virilis	2
L22553	Drosophila pseudoobscura exuperantia 2 gene, complete cds.	Drosophila pseudoobscura	3
L22554	Drosophila pseudoobscura exuperantia 1 gene, complete cds.	Drosophila pseudoobscura	3
L22555	Drosophila virilis exuperantia gene, complete cds.	Drosophila virilis	3
L22556	Drosophila virilis oskar gene exons 1-5, complete cds.	Drosophila virilis	5
L23066	Drosophila melanogasterneural and ectodermal developmental factor (ImpL2) genes, complete cds. and unknown genes.	Drosophila melanogaster (fruit fly)	2
L23543	Drosophila melanogaster brown (bw) gene, exons 1-8, complete cds.	Drosophila melanogaster (fruit fly)	4
L23764	Drosophila melanogaster adipokinetic hormone gene, complete cds.	Drosophila melanogaster (fruit fly)	2
L25062	Drosophila melanogaster ADP-ribosylation factor class II (ARF2) gene, complete cds.	Drosophila melanogaster (fruit fly)	4
L25064	Drosophila melanogaster ADP ribosylation factor class III (ARF3) gene, complete cds.	Drosophila melanogaster (fruit fly)	3
L25390	Drosophila pseudoobscura Toll protein exons 1-2, complete cds.	Drosophila pseudoobscura	2
L26091	Drosophila melanogaster transcription elongation factor (TfIIS) gene, complete cds.	Drosophila melanogaster (fruit fly)	2
L26500	Drosophila melanogaster neurofibromin (NF1) gene, complete cds.	Drosophila melanogaster (fruit fly)	4
L27241	Musca domestica cytochrome P450 (CYP6A1) gene, complete cds.	Musca domestica (house fly)	2
L27242	Musca domestica (122E8) gene, complete cds.	Musca domestica (house fly)	2
L27653	Drosophila melanogaster phosphofructokinase (pfk) gene, complete cds.	Drosophila melanogaster (fruit fly)	4
L27654	Drosophila melanogaster phosphoglycero mutase (Pglym78) gene, complete cds.	Drosophila melanogaster (fruit fly)	3
L27705	Drosophila melanogaster succinate dehydrogenase iron-subunit (sdhB) gene, complete cds.	Drosophila melanogaster (fruit fly)	2
L33246	Drosophila melanogaster filament protein homolog (sep1) gene, complete cds.	Drosophila melanogaster (fruit fly)	2
L33831	Drosophila melanogaster Dfurin2 (Dfur2) gene exons 1-16, complete cds.	Drosophila melanogaster (fruit fly)	4
L34276	Drosophila melanogaster manganese superoxide dismutase (mnSOD) gene exons 1-2, complete cds.	Drosophila melanogaster (fruit fly)	2
L34782	Drosophila melanogaster serine/threonine kinase (fused) gene exons 1-4, 5' end.	Drosophila melanogaster (fruit fly)	4
L36177	Drosophila virilis DNA-binding protein (knirps) gene exons 1-2, complete cds.	Drosophila virilis	2
L37035	Drosophila virilis brown protein (bw) gene, complete cds.	Drosophila virilis	3
L37055	Drosophila virilis cell division cycle protein (cdc37) gene exons 1-4, complete cds.	Drosophila virilis	4
L37315	Drosophila melanogaster (clone THF-m179) myosin alkali light chain (Mlc1) gene, (adult flight and larval forms) cds 3' end.	Drosophila melanogaster (fruit fly)	2
L37316	Drosophila melanogaster (clone THF-m180) myosin alkali light chain (Mlc1) gene, (adult flight and larval forms) cds 3' end.	Drosophila melanogaster (fruit fly)	3
L37317	Drosophila melanogaster (clone THF-m219) myosin alkali light chain (Mlc1) gene, (adult flight and larval forms) cds 3' end.	Drosophila melanogaster (fruit fly)	3
L37318	Drosophila melanogaster (clone THF-m192) myosin alkali light chain (Mlc1) gene, (adult and flight and larval forms) cds 3' end.	Drosophila melanogaster (fruit fly)	3
L37320	Drosophila melanogaster (clone THF-m234) myosin alkali light chain (Mlc1) gene, (adult flight and larval forms) cds 3' end.	Drosophila melanogaster (fruit fly)	3
L37323	Drosophila melanogaster (clone THF-m241n) myosin alkali light chain (Mlc1) gene, (adult flight and larval forms) cds 3' end.	Drosophila melanogaster (fruit fly)	3
L37324	Drosophila melanogaster (clone THF-m242) myosin alkali light chain (mlc1) gene, (adult flight and larval forms) cds 3' end.	Drosophila melanogaster (fruit fly)	3
L37327	Drosophila melanogaster (clone THF-m249) myosin alkali light chain (Mlc1) gene, (adult flight and larval forms) cds 3' end.	Drosophila melanogaster (fruit fly)	3
L41342	Drosophila melanogaster (clone pDmR2210) RAD51 homolog gene, complete cds.	Drosophila melanogaster (fruit fly)	2
L41391	Aedes aegypti apyrase gene, complete cds.	Aedes aegypti (yellow fever mosquito)	5
L41842	Aedes aegypti vitellogenin (VgA1) gene, complete cds.	Aedes aegypti (yellow fever mosquito)	3
L41867	Drosophila extra sex combs gene, exon 1-4, complete cds.	Drosophila melanogaster (fruit fly)	4
L49006	Drosophila mauritiana Mlc1 gene, larval and non-IFM isoform, indirect flight muscle isoform, 3' end of cds.	Drosophila mauritiana	3
L49007	Drosophila yakuba Mlc1 gene, larval and non-IFM isoform, indirect flight muscle isoform, 3' end of cds.	Drosophila yakuba	3
L49008	Drosophila teissieri Mlc1 gene, larval and non-IFM isoform, indirect flight muscle isoform, 3' end of cds.	Drosophila teissieri	3
L49009	Drosophila sechellia Mlc1 gene, larval and non-IFM isoform, indirect flight muscle isoform, 3' end of cds.	Drosophila sechellia	3
L49010	Drosophila simulans Mlc1 gene, larval and non-IFM isoform, indirect flight muscle isoform, 3' end of cds.	Drosophila simulans	3
L49011	Drosophila simulans Mlc1 gene, larval and non-IFM isoform, indirect flight muscle isoform, 3' end of cds.	Drosophila simulans	3
L49012	Drosophila simulans Mlc1 gene, larval and non-IFM isoform, indirect flight muscle isoform, 3' end of cds.	Drosophila simulans	3
L49013	Drosophila simulans Mlc1 gene, larval and non-IFM isoform, indirect flight muscle isoform, 3' end of cds.	Drosophila simulans	3
L49014	Drosophila simulans Mlc1 gene, larval and non-IFM isoform, indirect flight muscle isoform, 3' end of cds.	Drosophila simulans	3
L49015	Drosophila simulans Mlc1 gene, larval and non-IFM isoform, indirect flight muscle isoform, 3' end of cds.	Drosophila simulans	3
L49017	Drosophila simulans Mlc1 gene, larval and non-IFM isoform, indirect flight muscle isoform, 3' end.	Drosophila simulans	3
L49234	Manduca sexta chitinase precursor gene, complete cds.	Manduca sexta (tobacco hornworm)	4
L76302	Anopheles albimanus eye pigment protein (white) gene, exons 1-4, complete cds.	Anopheles albimanus	4
L76433	Anopheles gambiae tryptophan oxygenase (TO) gene, complete cds.	Anopheles gambiae (African malaria mosquito)	6
M10125	D.melanogaster MLC-ALK gene encoding myosin alkali light chain, complete cds.	Drosophila melanogaster (fruit fly)	5
M10789	Antheraea polyphemus filler protein (E1) gene, complete cds.	Antheraea polyphemus (polyphemus moth)	1
M11798	Drosophila melanogaster RNA polymerase II large subunit gene, 5' end.	Drosophila melanogaster (fruit fly)	2
M11947	D.melanogaster myosin light chain 2 (MLC-2) gene, complete cds.	Drosophila melanogaster (fruit fly)	3
M11969	Drosophila melanogaster per gene for period protein.	Drosophila melanogaster (fruit fly)	4
M12896	D.melanogaster opsin gene Rh2, complete cds.	Drosophila melanogaster (fruit fly)	4
M13570	Drosophila F90-2 homeo box region.	Drosophila melanogaster (fruit fly)	2
M14548	Drosophila melanogaster segmentation protein (prd) gene, complete cds.	Drosophila melanogaster (fruit fly)	2
M14643	D.melanogaster alpha-tubulin gene (alpha-1), complete cds.	Drosophila melanogaster (fruit fly)	2
M14644	D.melanogaster alpha-tubulin gene (alpha-2), complete cds.	Drosophila melanogaster (fruit fly)	3
M14646	D.melanogaster alpha-tubulin gene (alpha-4), complete cds.	Drosophila melanogaster (fruit fly)	2
M14767	D.melanogaster even-skipped (eve) gene containing homeo box.	Drosophila melanogaster (fruit fly)	2
M15077	P.pyralis (firefly) luciferase gene, complete cds.	Photinus pyralis (common eastern firefly)	5
M15898	D.melanogaster yp3 gene encoding yolk protein 3, complete cds.	Drosophila melanogaster (fruit fly)	3
M16922	D.melanogaster beta-2 tubulin gene, complete cds.	Drosophila erecta	2
M18281	Drosophila vitelline membrane protein 3C-1 gene, complete cds.	Drosophila melanogaster (fruit fly)	2
M18829	D.melanogaster actin gene, complete cds, locus 79B.	Drosophila melanogaster (fruit fly)	2
M18830	D.melanogaster actin gene, complete cds, locus 88F.	Drosophila melanogaster (fruit fly)	2
M19263	D.simulans alcohol dehydrogenase gene, complete cds.	Drosophila simulans	3
M19264	D.mauritiana alcohol dehydrogenase gene, complete cds.	Drosophila mauritiana	3
M19274	Drosophila mauritiana alcohol dehydrogenase gene and 5' flanks.	Drosophila mauritiana	3
M19276	D.simulans alcohol dehydrogenase gene, exons 1,2 and 3.	Drosophila simulans	3
M19537	D.melanogaster RNA polymerase II largest subunit gene, last 2 exons.	Drosophila melanogaster (fruit fly)	2
M21227	D.simulans homeotic gene spalt (sal), complete cds.	Drosophila simulans	2
M21306	Drosophila melanogaster photoreceptor membrane-associated protein (trp), complete cds.	Drosophila melanogaster (fruit fly)	5
M21579	D.orena homeotic gene spalt (sal), complete cds.	Drosophila orena	2
M23391	Drosophila melanogaster serendipity (sry h-l) gene, complete cds.	Drosophila melanogaster (fruit fly)	3
M23629	Drosophila melanogaster developmental protein (rough) gene, complete cds.	Drosophila melanogaster (fruit fly)	3
M24584	D. melanogaster rudimentary gene exons 5 (part.), 6, 7 and 3'-flank coding for pyrimidine pathway carbanyl phosphate synthetase (EC 2.7.2.9), aspartate transcarbamylase (EC 2.1.3.2) and dihydro-orotase (EC 3.5.2.3).	Drosophila melanogaster (fruit fly)	2
M25486	Manduca sexta (clone pE3A23) larval cuticular protein (LCP16/17 gene family) gene, complete cds.	Manduca sexta (tobacco hornworm)	3
M27708	D.melanogaster metallothionein gene, complete cds.	Drosophila melanogaster (fruit fly)	2
M29298	Drosophila melanogaster glucose dehydrogenase (GLD) gene, complete cds.	Drosophila melanogaster (fruit fly)	3
M30114	D.melanogaster biological clock protein (per) gene, complete cds.	Drosophila melanogaster (fruit fly)	4
M32022	Drosophila melanogaster accessory gland protein 95EF (Acp95EF) gene, complete cds.	Drosophila melanogaster (fruit fly)	2
M32141	Fruit fly 49-kilodalton phosphoprotein gene, complete cds.	Drosophila melanogaster (fruit fly)	3
M32311	D.melanogaster fasciclin I (FasI) gene, complete cds.	Drosophila melanogaster (fruit fly)	4
M33156	A.aegypti D7 gene, exons 1-5.	Aedes aegypti (yellow fever mosquito)	4
M33950	D.melanogaster proliferating cell nuclear antigen (PCNA) gene, complete cds.	Drosophila melanogaster (fruit fly)	2
M33977	D.pseudoobscura xanthine dehydrogenase (Xdh) gene locus, complete cds.	Drosophila pseudoobscura	4
M34147	D.melanogaster vermilion protein gene, complete cds.	Drosophila melanogaster (fruit fly)	4
M34394	D.melanogaster trp protein gene, complete cds.	Drosophila melanogaster (fruit fly)	5
M35372	Drosophila virilis rough gene.	Drosophila virilis	3
M36580	D.melanogaster alcohol dehydrogenase (Adh) gene, complete cds.	Drosophila melanogaster (fruit fly)	3
M36581	D.simulans alcohol dehydrogenase (Adh) gene, complete cds.	Drosophila simulans	3
M37262	D.affinidisjuncta alcohol dehydrogenase (adh) gene, exons 1-4.	Drosophila affinidisjuncta	3
M37276	Drosophila mojavensis alcohol dehydrogenase-2 (Adh-2) and alcohol dehydrogenase-1 (Adh-1) genes, complete cds.	Drosophila mojavensis	3
M54916	Chironomus thummi Balbiani ring gene, 3' end.	Chironomus thummi	2
M55545	Drosophila subobscura alchohol dehydrogenase (Adh) gene, and alchohol dehydrogenase (Adh-dup) gene, complete cds's.	Drosophila subobscura	3
M57574	Drosophila melanogaster heterochromatin-specific chromosomal protein HP-1 (Hp1) gene, complete cds.	Drosophila melanogaster (fruit fly)	4
M58417	Drosophila melanogaster laminin B2 gene, complete cds.	Drosophila melanogaster (fruit fly)	4
M60790	Drosophila crassifemur alcohol dehydrogenase gene, complete cds.	Drosophila crassifemur	3
M60791	Drosophila adiastola alcohol dehydrogenase gene, complete cds.	Drosophila adiastola	3
M60792	Drosophila mimica alcohol dehydrogenase gene, complete cds.	Drosophila mimica	3
M60793	Drosophila nigra alcohol dehydrogenase gene, complete cds.	Drosophila nigra	3
M60914	H.cecropia lysozyme gene, complete cds.	Hyalophora cecropia (cecropia moth)	3
M60991	Drosophila pseudoobscura bogotana alcohol dehydrogenase (adh) gene, complete cds.	Drosophila pseudoobscura bogotana	3
M60992	Drosophila pseudoobscura bogotana alcohol dehydrogenase (adh) gene, complete cds.	Drosophila pseudoobscura bogotana	3
M62741	D.arizonae alcohol dehydrogenase-2 (ADH-2) gene, complete cds.	Drosophila arizonae	3
M62742	D.mayaguana alcohol dehydrogenase-2 (ADH-2) gene, complete cds.	Drosophila mayaguana	3
M62743	D.buzzatii alcohol dehydrogenase-2 (ADH-2) gene, complete cds.	Drosophila buzzatii	3
M62851	D.wheeleri alcohol dehydrogenase-2 (ADH-2) gene, complete cds.	Drosophila wheeleri	3
M63010	Drosophila melanogaster A2 component of diphenol oxidase (Dox-A2) gene, complete cds.	Drosophila melanogaster (fruit fly)	2
M63492	Drosophila melanogaster maternal effect protein (oskar) gene, complete cds.	Drosophila melanogaster (fruit fly)	4
M63626	D.melanogaster mex1 gene, complete cds.	Drosophila melanogaster (fruit fly)	2
M63845	Hyalophora cecropia cecropin A gene, complete cds.	Hyalophora cecropia (cecropia moth)	2
M63846	Hyalophora cecropia cecropin D gene, complete cds.	Hyalophora cecropia (cecropia moth)	2
M65178	D.melanogaster oskar gene, complete cds.	Drosophila melanogaster (fruit fly)	4
M67494	Drosophila melanogaster myosin II (sqh) gene, complete cds.	Drosophila melanogaster (fruit fly)	2
M69016	Drosophila simulans metallotionein (Mtn) gene, complete cds.	Drosophila simulans	2
M71247	Drosophila melanogaster EDG-78 cuticle protein gene, exons 1 and 2.	Drosophila melanogaster (fruit fly)	2
M71249	Drosophila melanogaster cuticle protein (EDG-84) gene, exons 1 and 2 and complete cds.	Drosophila melanogaster (fruit fly)	2
M71250	Drosophila melanogaster EDG-91 gene, complete cds.	Drosophila melanogaster (fruit fly)	2
M72421	Drosophila melanogaster nanos (nos) gene, complete cds.	Drosophila melanogaster (fruit fly)	3
M72980	Anthonomus grandis vitellogenin gene (VTG), complete cds.	Anthonomus grandis (boll weevil)	5
M73793	Galleria mellonella arylphorin gene, complete cds.	Galleria mellonella (greater wax moth)	4
M74329	Drosophilia melanogaster pcx gene, 5' end.	Drosophila melanogaster (fruit fly)	2
M76430	Bombyx mori fibroin light-chain (Fib-L) gene, complete cds.	Bombyx mori (domestic silkworm)	4
M76479	Calliphora vicina arylphorin gene, complete cds.	Calliphora vicina	2
M76975	Ceratitis capitata Cu,Zn superoxide dismutase (sod) gene, complete cds.	Ceratitis capitata (Mediterranean fruit fly)	3
M77090	Lutzomyia longipalpis maxadilan gene, complete cds.	Lutzomyia longipalpis	2
M77501	D.melanogaster son of sevenless gene, complete cds.	Drosophila melanogaster (fruit fly)	4
M79326	Manduca sexta apolipophorin-III gene, complete cds.	Manduca sexta (tobacco hornworm)	4
M80925	S.albovittata alcohol dehydrogenase gene, complete cds.	Scaptomyza albovittata	3
M81221	Drosophila guanche P-transposon, complete cds.	Drosophila guanche	3
M85295	Drosophila melanogaster ribosomal protein L17A gene, complete cds.	Drosophila melanogaster (fruit fly)	2
M88753	Fruitfly heterochromatin protein-1 gene, complete cds.	Drosophila virilis	4
M95697	Tenebrio molitor D(3-V)d protein gene, complete cds.	Tenebrio molitor (yellow mealworm)	2
M95825	Drosophila virilis homeobox protein (antennapedia) gene, 5' end.	Drosophila virilis	3
M96575	Drosophila melanogaster type IV collagen (Cg25C) gene, complete cds.	Drosophila melanogaster (fruit fly)	4
M97637	Drosophila lebanonensis alcohol dehydrogenase (Adh and Adh-dup) genes, complete cds.	Scaptodrosophila lebanonensis	3
M97638	Drosophila immigrans alcohol dehydrogenase (Adh and Adh-dup) genes, complete cds.	Drosophila immigrans	3
S42733	histone H2AvD [Drosophila melanogaster, Genomic Mutant, 494 nt].	Drosophila melanogaster (fruit fly)	2
S43653	Gart: glycinamide ribonucleotide synthetase [Chironomus tentans, Genomic, 4960 nt].	Chironomus tentans	4
S52014	D.hydei gene for glyceraldehyde-3-phosphate dehydrogenase.	Drosophila hydei	2
S55886	Drosophila melanogaster RRM9 (rbp9) gene, complete cds.	Drosophila melanogaster (fruit fly)	3
S57693	fat body protein P6 [Drosophila melanogaster, Genomic, 2796 nt].	Drosophila melanogaster (fruit fly)	2
S57937	jgw=jingwei {5' region} [Drosophila teissieri, Genomic, 599 nt].	Drosophila teissieri	4
S57972	jgw=jingwei {5' region} [Drosophila yakuba, Genomic, 534 nt].	Drosophila yakuba	4
S59382	rp49=ribosomal protein 49 [Drosophila pseudoobscura, Genomic, 2119 nt].	Drosophila pseudoobscura	2
S60346	ubc-D=ubiquitin carboxyl terminal hydrolase [Drosophila melanogaster, D19, Genomic/mRNA, 1619 nt].	Drosophila melanogaster (fruit fly)	4
S62079	ADP-ribosylation factor 1 [Drosophila melanogaster, Genomic/mRNA, 1677 nt].	Drosophila melanogaster (fruit fly)	4
S64573	Drosophila suzukii sex-peptide (SP) gene, complete cds.	Drosophila suzukii	2
S66801	cdc2 (cdc2216A)=cdc2-like kinase {C to T substitution at residue 862} [Drosophila melanogaster, Genomic Mutant, 1466 nt].	Drosophila melanogaster (fruit fly)	3
S66804	cdc2 (cdc2D57)=cdc2c-like kinase {G to A substitution at residue 870} [Drosophila melanogaster, Genomic Mutant, 1466 nt].	Drosophila melanogaster (fruit fly)	3
S66805	cdc2 (cdc2E1-24)=cdc2-like kinase {G to A substitution at residue 1014} [Drosophila melanogaster, Genomic Mutant, 1466 nt].	Drosophila melanogaster (fruit fly)	3
S66807	cdc2 (cdc2E1-23)=cdc2-like kinase {G to A substitution at residue 1045} [Drosophila melanogaster, Genomic Mutant, 1466 nt].	Drosophila melanogaster (fruit fly)	3
S66810	cdc2 (cdc2E1-9)=cdc2-like kinase {C to T substitution at residue 1209} [Drosophila melanogaster, Genomic Mutant, 1466 nt].	Drosophila melanogaster (fruit fly)	3
S66941	toxin gamma [Tityus serrulatus=scorpions, Genomic, 790 nt].	Tityus serrulatus (Brazilian scorpion)	2
S69164	fu (fuM1)=segment polarity gene fused {28-bp deletion} [Drosophila melanogaster, Genomic Mutant, 512 nt].	Drosophila melanogaster (fruit fly)	2
S69165	fu (fu62)=segment polarity gene fused {9-bp deletion} [Drosophila melanogaster, Genomic Mutant, 531 nt].	Drosophila melanogaster (fruit fly)	2
S69166	fu (fumH63)=segment polarity gene fused {1-bp substitution} [Drosophila melanogaster, Genomic Mutant, 540 nt].	Drosophila melanogaster (fruit fly)	2
S69201	esterase B2 {exons 3 and 4, intron 3} [Culex quinquefasciatus=mosquitoes, Sri Lanka, Pel SS, Genomic, 299 nt].	Culex pipiens quinquefasciatus (southern house mosquito)	2
S69202	esterase B2 {exons 3 and 4, intron 3} [Culex quinquefasciatus=mosquitoes, Sri Lanka, Pel RR, insecticide resistant, Genomic, 300 nt].	Culex pipiens quinquefasciatus (southern house mosquito)	2
S69213	Drosophila melanogaster RBP-J kappa gene, complete cds.	Drosophila melanogaster (fruit fly)	4
S71028	Manduca sexta lysozyme gene, complete cds.	Manduca sexta (tobacco hornworm)	3
S71230	hkb=segmentation gap-gene huckebein [Drosophila, 0-4 hr embryos, Genomic/mRNA, 1655 nt].	Drosophila sp.	2
S72363	Drosophila sp. exuperantia (exu) gene, complete cds.	Drosophila sp.	3
S72757	Drosophila melanogaster exuperantia (exu) gene, complete cds.	Drosophila melanogaster (fruit fly)	3
S75822	Mtna=metallothionein [Drosophila ananassae, Genomic, 623 nt].	Drosophila ananassae	2
S76894	Dacp-1=cuticle protein [Drosophila melanogaster, DNA, 1069 nt].	Drosophila melanogaster (fruit fly)	2
S77099	srybeta =serendipity beta...janus B=Jan B [Drosophila pseudoobscura, Genomic, 3 genes, 1731 nt].	Drosophila pseudoobscura	4
S78712	hemolin=48 kda C2-type immunoglobulin-like protein [Hyalophora cecropia=giant silkmoths, Genomic, 6622 nt].	Hyalophora cecropia (cecropia moth)	4
S79502	26S protease regulatory complex non-ATPase subunit=54 kda mu particle subunit of 26S protease [Drosophila melanogaster, Canton S, embryos, Genomic, 1954 nt].	Drosophila melanogaster (fruit fly)	2
S81983	CYP6A2=cytochrome P450 6A2 [Drosophila melanogaster, OR(R), Genomic, 165 nt].	Drosophila melanogaster (fruit fly)	2
S83523	hemoglobin B chain [Scapharca inaequivalvis=bivalve molluscs, erythrocytes, Genomic/mRNA, 2221 nt].	Scapharca inaequivalvis (ark clam)	3
S83524	hemoglobin A chain [Scapharca inaequivalvis=bivalve molluscs, erythrocytes, Genomic/mRNA, 1471 nt].	Scapharca inaequivalvis (ark clam)	3
U00683	Drosophila melanogaster formylglycineamide ribotide amidotransferase (adenosine2) gene, complete cds.	Drosophila melanogaster (fruit fly)	3
U02029	Drosophila virilis alpha-amylase (amy) gene, complete cds.	Drosophila virilis	2
U02879	Drosophila melanogaster transcription factor IIB (TfIIB) gene, complete cds.	Drosophila melanogaster (fruit fly)	4
U04271	Tribolium castaneum alpha-amylase I and alpha-amylase II genes, complete cds.	Tribolium castaneum (red flour beetle)	4
U05037	Papilio polyxenes cytochrome P-450 (CYP6B1v3) gene, complete cds.	Papilio polyxenes (black swallowtail)	2
U06861	Drosophila melanogaster Canton S dihydrofolate reductase gene, complete cds.	Drosophila melanogaster (fruit fly)	2
U07799	Drosophila melanogaster glutathione-dependent formaldehyde dehydrogenase gene, complete cds.	Drosophila melanogaster (fruit fly)	3
U08026	Hyalophora cecropia cuticle protein 12 gene, complete cds.	Hyalophora cecropia (cecropia moth)	3
U09650	Manduca sexta hemolin gene, complete cds.	Manduca sexta (tobacco hornworm)	4
U11718	Drosophila melanogaster TATA-box binding protein (TBP) gene, complete cds.	Drosophila melanogaster (fruit fly)	2
U12917	Choristoneura fumiferana trypsin (cftry) gene, complete cds.	Choristoneura fumiferana (spruce budworm)	3
U14732	Tribolium castaneum fushi-tarazu (ftz) gene, complete cds.	Tribolium castaneum (red flour beetle)	2
U15928	Drosophila melanogaster KH-domain putative RNA binding protein (Bicaudal-C) gene, complete cds.	Drosophila melanogaster (fruit fly)	4
U18401	Drosophila melanogaster testis-specific-RRM-protein (Tsr) gene, complete cds.	Drosophila melanogaster (fruit fly)	5
U19742	Drosophila melanogaster vacuolar ATPase subunit A gene, complete cds.	Drosophila melanogaster (fruit fly)	3
U20660	Drosophila virilis suppressor of sable homolog gene, complete cds.	Drosophila virilis	5
U21552	Drosophila melanogaster CDK5 homolog gene, complete cds.	Drosophila melanogaster (fruit fly)	4
U22357	Drosophila pseudoobscura runt gene, complete cds.	Drosophila pseudoobscura	2
U22358	Drosophila virilis runt gene, complete cds.	Drosophila virilis	2
U24695	Drosophila virilis nanos (Dv nos) gene, complete cds.	Drosophila virilis	3
U24696	Musca domestica nanos homolog (Md nos) gene, complete cds.	Musca domestica (house fly)	3
U24697	Chironomus samoensis nanos homolog (Cs nos) gene, complete cds.	Chironomus samoensis	2
U26837	Drosophila americana alcohol dehydrogenase (Adh) gene, complete cds.	Drosophila americana	3
U26838	Drosophila flavomontana alcohol dehydrogenase (Adh) gene, complete cds.	Drosophila flavomontana	3
U26839	Drosophila borealis alcohol dehydrogenase (Adh) gene, complete cds.	Drosophila borealis	3
U26840	Drosophila lacicola alcohol dehydrogenase (Adh-2) gene, complete cds.	Drosophila lacicola	3
U26841	Drosophila lacicola alcohol dehydrogenase (Adh) gene, complete cds.	Drosophila lacicola	3
U26842	Drosophila montana alcohol dehydrogenase (Adh-1) gene, complete cds.	Drosophila montana	3
U26843	Drosophila lummei alcohol dehydrogenase (Adh) gene, complete cds.	Drosophila lummei	3
U26844	Drosophila texana alcohol dehydrogenase (Adh) gene, complete cds.	Drosophila americana texana	3
U26845	Drosophila montana alcohol dehydrogenase (Adh-2) gene, complete cds.	Drosophila montana	3
U30627	Tenebrio molitor tenecin 3 precursor gene, complete cds.	Tenebrio molitor (yellow mealworm)	2
U34039	Drosophila melanogaster glial cells missing (gcm) gene, complete cds.	Drosophila melanogaster (fruit fly)	2
U35147	Drosophila melanogaster TATA-box binding protein (TBP) gene, complete cds.	Drosophila melanogaster (fruit fly)	2
U35148	Drosophila melanogaster transcription factor IIB (TFIIB) gene, complete cds.	Drosophila melanogaster (fruit fly)	4
U39658	Tenebrio molitor spermatophorin Sp23 gene, complete cds.	Tenebrio molitor (yellow mealworm)	2
U39746	Drosophila virilis glass gene, complete cds.	Drosophila virilis	4
U42214	Anopheles gambiae engrailed gene, complete cds.	Anopheles gambiae (African malaria mosquito)	3
U46009	Drosophila melanogaster testes-specific proteasome subunit gene, complete cds.	Drosophila melanogaster (fruit fly)	3
U46130	Trichoplusia ni preproattacin A gene, complete cds.	Trichoplusia ni (cabbage looper)	3
U48714	Idiomyia grimshawi alcohol dehydrogenase (Adh) gene, complete cds.	Drosophila grimshawi	3
U48715	Drosophila hawaiiensis alcohol dehydrogenase (Adh) gene, complete cds.	Drosophila hawaiiensis	3
U49181	Luciola lateralis luciferase gene, complete cds.	Luciola lateralis (Japanese firefly)	4
U49182	Luciola lateralis luciferase gene, complete cds.	Luciola lateralis (Japanese firefly)	4
U49249	Drosophila melanogaster JNK protein kinase (DJNK) gene, complete cds.	Drosophila melanogaster (fruit fly)	4
U49644	Bombyx mori cytoplasmic actin (A4) gene, complete cds.	Bombyx mori (domestic silkworm)	2
U49854	Bombyx mori cytoplasmic actin (A3) gene, complete cds.	Bombyx mori (domestic silkworm)	2
U51019	Luciola lateralis luciferase gene, complete cds.	Luciola lateralis (Japanese firefly)	4
U57832	Tenebrio molitor 28 kDa desiccation stress protein (dsp28) gene, complete cds.	Tenebrio molitor (yellow mealworm)	5
U58361	Manduca sexta serpin 1 gene, exons 1-10, including alternate exons 9A-Z, complete cds.	Manduca sexta (tobacco hornworm)	5
U63132	Tribolium castaneum decapentaplegic protein (dpp) gene, complete cds.	Tribolium castaneum (red flour beetle)	2
U63854	Drosophila simulans decapentaplegic protein (dpp) gene, complete cds, haploinsufficient region.	Drosophila simulans	2
U63855	Drosophila virilis decapentaplegic protein (dpp) gene, complete cds, haploinsufficient region.	Drosophila virilis	2
U63856	Drosophila pseudoobscura decapentaplegic protein (dpp) gene, complete cds, shortvein and haploinsufficient region.	Drosophila pseudoobscura	2
U64875	Drosophila simulans white gene, complete cds.	Drosophila simulans	7
U65488	Papilio polyxenes furnocoumarin-inducible cytochrome P450 (CYP6B3v2) gene, complete cds.	Papilio polyxenes (black swallowtail)	2
U65489	Papilio glaucus furnocoumarin-inducible cytochrome P450 (CYP6B4v2) gene, complete cds.	Papilio glaucus (eastern tiger swallowtail)	2
U65901	Manduca sexta cuticle protein (MSCP14.6) gene, complete cds.	Manduca sexta (tobacco hornworm)	3
U66884	Drosophila melanogaster cubitus interruptus dominant protein (ciD) gene, complete cds.	Drosophila melanogaster (fruit fly)	4
U67675	Hirudo medicinalis alpha-1 tubulin gene, complete cds.	Hirudo medicinalis (medicinal leech)	4
U67676	Hirudo medicinalis alpha-2 tubulin gene, complete cds.	Hirudo medicinalis (medicinal leech)	4
U69899	Rhynchosciara americana Rap8 (Rac-3-1) gene, complete cds.	Rhynchosciara americana	3
U77974	Tribolium castaneum transcription factor homolog (Tc-eve) gene, complete cds.	Tribolium castaneum (red flour beetle)	3
U82556	Drosophila pseudoobscura putative amylase-related protein (Amyrel) gene, complete cds.	Drosophila pseudoobscura	2
U87613	Drosophila melanogaster seven-pass membrane protein (smoothened) gene, complete cds.	Drosophila melanogaster (fruit fly)	5
U88972	Culex tarsalis esterase B3 gene, complete cds.	Culex tarsalis	4
U89283	Biomphalaria glabrata myoglobin gene, complete cds.	Biomphalaria glabrata	4
U90756	Lymantria dispar vitellogenin gene, complete cds.	Lymantria dispar (gypsy moth)	4
U91514	Drosophila picticornis pair-rule transcription factor even-skipped (eve) gene, promoter region and complete cds.	Drosophila picticornis	2
U95037	Drosophila decapentaplegic disk regulatory region: SLY1 homolog (Slh) and out at first (oaf) genes, complete cds.	Drosophila virilis	4
U96154	Drosophila atripex putative amylase-related protein (AMYREL) gene, complete cds.	Drosophila atripex	2
U96155	Drosophila ercepeae putative amylase-related protein (AMYREL) gene, complete cds.	Drosophila ercepeae	2
U96156	Drosophila kikkawai putative amylase-related protein (AMYREL) gene, complete cds.	Drosophila kikkawai	2
U96157	Drosophila mauritiana putative amylase-related protein (AMYREL) gene, complete cds.	Drosophila mauritiana	2
U96158	Drosophila orena putative amylase-related protein (AMYREL) gene, complete cds.	Drosophila orena	2
U96159	Drosophila simulans putative amylase-related protein (AMYREL) gene, complete cds.	Drosophila simulans	2
U96160	Drosophila simulans putative amylase-related protein (AMYREL) gene, complete cds.	Drosophila simulans	2
U96161	Drosophila takahashii putative amylase-related protein (Amyrel) gene, complete cds.	Drosophila takahashii	2
U96162	Drosophila bakoue putative amylase-related protein (AMYREL) gene, complete cds.	Drosophila bakoue	2
U96163	Drosophila auraria putative amylase-related protein (AMYREL) gene, complete cds.	Drosophila auraria	2
U96164	Drosophila dossoui putative amylase-related protein (AMYREL) gene, complete cds.	Drosophila dossoui	2
U96165	Drosophila punjabiensis putative amylase-related protein (AMYREL) gene, complete cds.	Drosophila punjabiensis	2
V00200	Two collagen-like gene fragments from Drosophila.	Drosophila melanogaster (fruit fly)	2
V00202	D. melanogaster: part of the 44D cuticle gene cluster encoding cuticle gene I.	Drosophila melanogaster (fruit fly)	1
V00204	D. melanogaster hdl cuticle gene cluster.	Drosophila melanogaster (fruit fly)	1
V00248	Drosophila gene for yolk protein I (vitellogenin).	Drosophila melanogaster (fruit fly)	2
X00041	Drosophila DNA segment ADE8 for purine pathway enzyme GART (Glycinamide ribotide transformylase).	Drosophila melanogaster (fruit fly)	5
X00848	Drosophila gene for ribosomal protein 49 (rp 49).	Drosophila melanogaster (fruit fly)	2
X00854	Drosophila melanogaster ftz gene.	Drosophila melanogaster (fruit fly)	2
X01068	Bombyx mori Hc-B.13 gene for high-cysteine chorion protein.	Bombyx mori (domestic silkworm)	2
X01765	Drosophila en-locus DNA containing homoeo box 48A.	Drosophila melanogaster (fruit fly)	2
X01918	Drosophila 68C glue gene cluster.	Drosophila melanogaster (fruit fly)	1
X02497	D.melanogaster chorion genes s18-1, s15-1 and s19-1.	Drosophila melanogaster (fruit fly)	2
X02570	Flesh fly gene for 25-kDa protein.	Sarcophaga peregrina	4
X03226	Drosophila simulans gene for alcohol dehydrogenase.	Drosophila simulans	3
X03414	Drosophila melanogaster Krueppel gene Kr.	Drosophila melanogaster (fruit fly)	2
X03758	Drosophila melanogaster metallothionein gene (Mtn).	Drosophila melanogaster (fruit fly)	2
X03872	D. melanogaster alpha gene 5' region for larval serum protein (LSP1).	Drosophila melanogaster (fruit fly)	2
X03873	D. melanogaster beta gene 5' region for larval serum protein (LSP1).	Drosophila melanogaster (fruit fly)	2
X03874	D. melanogaster gamma gene 5'region for larval serum protein (LSP1).	Drosophila melanogaster (fruit fly)	2
X04024	D.melanogaster Eip28/29 gene for ecdysone-inducible protein 28/29 mapping to chromosomal region 71C3,4-D1,2.	Drosophila melanogaster (fruit fly)	4
X04226	Bombyx mori gene for silk protein P25.	Bombyx mori (domestic silkworm)	4
X04227	Drosophila Cc gene from dopa decarboxylase gene cluster mapping 2.0 kb from the 5'end of Dde gene.	Drosophila melanogaster (fruit fly)	2
X04426	Drosophila dopa decarboxylase gene (DDC; EC 4.1.1.26).	Drosophila melanogaster (fruit fly)	2
X04427	Drosophila melanogaster yellow gene.	Drosophila melanogaster (fruit fly)	2
X04507	Bombyx mori cytoplasmic actin gene A3.	Bombyx mori (domestic silkworm)	2
X04672	Drosophila sechellia gene for alcohol dehydrogenase.	Drosophila sechellia	3
X04695	Drosophila alpha-methyldopa hypersensitive gene l(2)amd.	Drosophila melanogaster (fruit fly)	2
X04727	Drosophila virilis en-gene (engrailed gene) involved in segmentation.	Drosophila virilis	3
X04754	Drosophila yolk polypeptide gene YP3.	Drosophila melanogaster (fruit fly)	3
X04896	Drosophila bsg25D locus for blastoderm-specific RNA encoding bsg25D protein.	Drosophila melanogaster (fruit fly)	3
X05245	Drosophila genes for chorion proteins S36 and S38.	Drosophila melanogaster (fruit fly)	2
X05709	Drosophila DmRP140 gene for RNA polymerase II 140,000 M(r)subunit.	Drosophila melanogaster (fruit fly)	3
X06038	C.thummi BRc gene (3'end) in Balbiani ring c locus (p54L).	Chironomus thummi	2
X06039	Chironomus thummi BRc gene (3'end) in Balbiani ring c locus (p54S).	Chironomus thummi	2
X06257	Drosophila chorion genes s18-1 and s15-1.	Drosophila melanogaster (fruit fly)	2
X06589	Drosophila regulatory suppressor-of-white-apricot su(wa) gene.	Drosophila melanogaster (fruit fly)	5
X06870	D. melanogaster elongation factor 1-alpha F2 gene.	Drosophila melanogaster (fruit fly)	3
X07181	Drosophila raf proto-oncogene.	Drosophila melanogaster (fruit fly)	4
X07311	Drosophila heat shock gene 2.	Drosophila melanogaster (fruit fly)	3
X07404	Hyalophora cecropia DNA for antibacterial immune protein cecropin B.	Hyalophora cecropia (cecropia moth)	2
X12506	Drosophila melanogaster twist gene.	Drosophila melanogaster (fruit fly)	1
X12559	Drosophila ras2 gene exon 2 - intron II - exon 3 region.	Drosophila melanogaster (fruit fly)	2
X12836	Drosophila K10 gene for putative DNA binding protein.	Drosophila melanogaster (fruit fly)	2
X12978	Bombyx mori gene for sex-specific storage-protein SP1.	Bombyx mori (domestic silkworm)	6
X13780	Drosophila melanogaster sod gene for Cu-Zn superoxide dismutase (EC 1.15.1.1).	Drosophila melanogaster (fruit fly)	2
X13812	D.affinidisjuncta Adh gene for alcohol dehydrogenase.	Drosophila affinidisjuncta	3
X13831	Drosophila sod gene for Cu-Zn superoxide dismutase (EC 1.15.1.1).	Drosophila virilis	2
X13877	Drosophila virilis period (per) gene.	Drosophila virilis	5
X14179	Drosophila gpdh gene for sn-glycerol-3-phosphate dehydrogenase (EC 1.1.1.8).	Drosophila melanogaster (fruit fly)	3
X14394	Drosophila put. sodium channel gene part 1 (AA 50-411).	Drosophila melanogaster (fruit fly)	3
X14395	Drosophila put. sodium channel gene part 2 (AA 552-815).	Drosophila melanogaster (fruit fly)	5
X14396	Drosophila put. sodium channel gene part 3 (AA 986-1266).	Drosophila melanogaster (fruit fly)	3
X14398	Drosophila put. sodium channel gene part 5 (AA 1320-1680).	Drosophila melanogaster (fruit fly)	2
X15400	Drosophila glass gene encoding a zinc finger protein.	Drosophila melanogaster (fruit fly)	4
X15549	D.melanogaster H2AvD gene for histone H2A variant.	Drosophila melanogaster (fruit fly)	4
X15585	Drosophila navojoa Adh-1 gene for alcohol dehydrogenase (EC 1.1.1.1).	Drosophila navojoa	3
X15685	Drosophila simulans DNA for Cu-Zn superoxide dismutase (EC 1.15.1.1).	Drosophila simulans	2
X15904	Drosophila melanogaster DNA for hairy gene.	Drosophila melanogaster (fruit fly)	3
X16275	Drosophila gene for lamin.	Drosophila melanogaster (fruit fly)	3
X16715	D. melanogaster gene for chorion protein s16.	Drosophila melanogaster (fruit fly)	2
X16826	Drosophila melanogaster DNA for 60C beta tubulin gene making beta 3 tubulin isoform.	Drosophila melanogaster (fruit fly)	2
X16966	Drosophila melanogaster DRI class III gene for type I regulatory subunit of cAMP-dependent protein kinase, part 2.	Drosophila melanogaster (fruit fly)	4
X16993	Drosophila ref(2)p gene implicated in sigma rhabdovirus multiplication and necessary for male fertility.	Drosophila melanogaster (fruit fly)	3
X17298	Drosophila gene for RNA polymerase III subunit DmRP135.	Drosophila melanogaster (fruit fly)	3
X17315	Sarcophaga peregrina gene for sarcotoxin IB.	Sarcophaga peregrina	2
X51342	Ceratitis capitata Ccs36 gene for chorion protein s36.	Ceratitis capitata (Mediterranean fruit fly)	2
X51988	Drosophila copia DNA encoding virus-like particle (VLP) protein.	Drosophila melanogaster (fruit fly)	2
X53155	Drosophila melanogaster MHC gene, exons 12-19, alternatively spliced products.	Drosophila melanogaster (fruit fly)	6
X54116	D.erecta Adh gene for alcohol dehydrogenase and Adh-related gene.	Drosophila erecta	3
X54118	D.teissieri Adh gene for alcohol dehydrogenase and Adh-related gene.	Drosophila teissieri	3
X54997	D.melanogaster P1 gene.	Drosophila melanogaster (fruit fly)	2
X55178	D.melanogaster gene for cystatin-like protein.	Drosophila melanogaster (fruit fly)	2
X55702	D. melanogaster Pc gene for polycomb protein.	Drosophila melanogaster (fruit fly)	2
X55735	D.pseudoobscura bcd (bicoid) gene involved in anterior positional specification during embryogenesis.	Drosophila pseudoobscura	4
X55948	Helix aspersa non-neuronal intermediate filament gene for non-neuronal intermediate filament proteins A and B, exons 1-11.	Helix aspersa (brown garden snail)	4
X56202	Drosophila melanogaster bag-of-marbles (bam) gene, involved in gametogenesis.	Drosophila melanogaster (fruit fly)	3
X57113	D. pseudoobscura UO gene for urate oxidase (EC 1.7.3.3).	Drosophila pseudoobscura	1
X57114	D. virilis UO gene for urate oxidase (EC 1.7.3.3).	Drosophila virilis	2
X57361	Drosophila simulans (individual c) Adh gene for alcohol dehydrogenase.	Drosophila simulans	3
X57362	Drosophila simulans (individual d) Adh gene for alcohol dehydrogenase.	Drosophila simulans	3
X57363	Drosophila simulans (individual e) Adh gene for alcohol dehydrogenase.	Drosophila simulans	3
X57364	Drosophila simulans (individual f) Adh gene for alcohol dehydrogenase.	Drosophila simulans	3
X57365	Drosophila yakuba (individual a) Adh gene for alcohol dehydrogenase.	Drosophila yakuba	3
X57366	Drosophila yakuba (individual b) ADH gene for alcohol dehydrogenase.	Drosophila yakuba	3
X57367	Drosophila yakuba (individual c) Adh gene for alcohol dehydrogenase.	Drosophila yakuba	3
X57368	Drosophila yakuba (individual d) Adh gene for alcohol dehydrogenase.	Drosophila yakuba	3
X57369	Drosophila yakuba (individual e) Adh gene for alcohol dehydrogenase.	Drosophila yakuba	3
X57370	Drosophila yakuba (individual f) Adh gene for alcohol dehydrogenase.	Drosophila yakuba	3
X57371	Drosophila yakuba (individual g) Adh gene for alcohol dehydrogenase.	Drosophila yakuba	3
X57372	Drosophila yakuba (individual h) Adh gene for alcohol dehydrogenase.	Drosophila yakuba	3
X57373	Drosophila yakuba (individual i) Adh gene for alcohol dehydrogenase.	Drosophila yakuba	3
X57374	Drosophila yakuba (individual j) Adh gene for alcohol dehydrogenase.	Drosophila yakuba	3
X57375	Drosophila yakuba (individual k) Adh gene for alcohol dehydrogenase.	Drosophila yakuba	3
X57376	Drosophila yakuba (individual l) Adh gene for alcohol dehydrogenase.	Drosophila yakuba	3
X57484	D.melanogaster tra-2 gene involved in sex determination.	Drosophila melanogaster (fruit fly)	5
X57576	D.melanogaster Tpi gene for Triosephosphate isomerase.	Drosophila melanogaster (fruit fly)	2
X57715	H.cecropia gene for acidic attacin.	Hyalophora cecropia (cecropia moth)	3
X58286	Drosophila genes z600, gdl, Eip28/29 and mex1.	Drosophila melanogaster (fruit fly)	1
X58445	B.mori ErA.2 gene for chorion protein.	Bombyx mori (domestic silkworm)	2
X58446	B.mori ErA.3 gene for chorion protein.	Bombyx mori (domestic silkworm)	2
X58447	B.mori ErA.4 gene for chorion protein.	Bombyx mori (domestic silkworm)	2
X58448	B.mori ErA.5 gene for chorion protein.	Bombyx mori (domestic silkworm)	2
X58449	B.mori ErB.2 gene for chorion protein.	Bombyx mori (domestic silkworm)	2
X58450	B.mori ErB.3 gene for chorion protein.	Bombyx mori (domestic silkworm)	2
X58451	B.mori ErB.4 gene for chorion protein.	Bombyx mori (domestic silkworm)	2
X58452	B.mori ErB.5 gene for chorion protein.	Bombyx mori (domestic silkworm)	2
X60073	E.maynei EurmI gene for group I allergenic protein, putative cysteine protease.	Euroglyphus maynei	3
X60990	D.bifasciata p-transposon (clone jbifM3).	Drosophila bifasciata	4
X61127	D.yakuba period gene.	Drosophila yakuba	5
X61148	D.melanogaster giant gene for b-ZIP DNA binding protein.	Drosophila melanogaster (fruit fly)	2
X61687	C.amoena sod gene for Cu,Zn superoxidase dismutase.	Chymomyza amoena	3
X62290	H.cecropia gene for basic attacin.	Hyalophora cecropia (cecropia moth)	2
X62689	T.retusa DNA for brachiopod cubitus-interruptus dominant (ciD) homologue.	Terebratulina retusa	3
X64461	D.melanogaster gene for calreticulin.	Drosophila melanogaster (fruit fly)	4
X64714	M.sexta INS-a gene for insecticyanin A form.	Manduca sexta (tobacco hornworm)	4
X64715	M.sexta INS-b gene for insecticyanin B form.	Manduca sexta (tobacco hornworm)	4
X65196	D.farinae Der-fI gene for cysteine protease (asthma allergen).	Dermatophagoides farinae (American house dust mite)	4
X65197	D.pteronyssinus Der-pI gene for cysteine protease (asthma allergen).	Dermatophagoides pteronyssinus (European house dust mite)	3
X66270	D. melanogaster W13 homeobox gene.	Drosophila melanogaster (fruit fly)	2
X66527	D.erecta transformer (tra) gene.	Drosophila erecta	2
X66600	D.melanogaster gene 2 for ornithine decarboxylase.	Drosophila melanogaster (fruit fly)	2
X66601	D.melanogaster gene 1 for ornithine decarboxylase.	Drosophila melanogaster (fruit fly)	3
X66930	D.simulans transformer (tra) gene.	Drosophila simulans	2
X67650	D.melanogaster Gpdh gene.	Drosophila melanogaster (fruit fly)	3
X68259	D.melanogaster Elg gene.	Drosophila melanogaster (fruit fly)	5
X70304	D.melanogaster PROS-Dm25g gene for proteasome.	Drosophila melanogaster (fruit fly)	2
X70351	Drosophila virilis gene for esterase-S.	Drosophila virilis	2
X70795	C.erythrocephala gene for yolk protein 3.	Calliphora vicina	1
X71976	D.melanogaster GCR 1 gene.	Drosophila melanogaster (fruit fly)	2
X72646	D.subobscura (B1) gene for ribosomal protein 49.	Drosophila subobscura	2
X72647	D.subobscura (B3) gene for ribosomal protein 49.	Drosophila subobscura	2
X72648	D.subobscura (B2) gene for ribosomal protein 49.	Drosophila subobscura	2
X72649	D.subobscura (B4) gene for ribosomal protein 49.	Drosophila subobscura	2
X72650	D.subobscura (B5) gene for ribosomal protein 49.	Drosophila subobscura	2
X72651	D.subobscura (B6) gene for ribosomal protein 49.	Drosophila subobscura	2
X72652	D.subobscura (B8) gene for ribosomal protein 49.	Drosophila subobscura	2
X72653	D.subobscura (T7) gene for ribosomal protein 49.	Drosophila subobscura	2
X72654	D.subobscura (B9) gene for ribosomal protein 49.	Drosophila subobscura	2
X72783	T.molitor acp-22 gene.	Tenebrio molitor (yellow mealworm)	3
X72785	H.manillensis gene for hirudin HM1.	Hirudinaria manillensis	4
X72786	H.manillensis gene for hirudin HM2.	Hirudinaria manillensis	4
X73259	D.pseudoobscura tumor supression gene.	Drosophila pseudoobscura	4
X74321	B.mori LCP30 gene for larval cuticle protein.	Bombyx mori (domestic silkworm)	4
X76135	A.australis gene for alpha toxin AaH I'.	Androctonus australis (Sahara scorpion)	2
X76208	D. melanogaster TmII gene for tropomyosin II.	Drosophila melanogaster (fruit fly)	5
X77618	P.vulgata alpha-tubulin-4 gene.	Patella vulgata (common limpet)	2
X78392	D.melanogaster Sgs-3 gene, hydrophobic leader region.	Drosophila melanogaster (fruit fly)	1
X79804	D.madeirensis P element DNA.	Drosophila madeirensis	3
X80076	D.subobscura (J1.Ost) gene for ribosomal protein 49.	Drosophila subobscura	2
X80077	D.subobscura (J2.Ost) gene for ribosomal protein 49.	Drosophila subobscura	2
X80078	D.subobscura (J10.Ost) gene for ribosomal protein 49.	Drosophila subobscura	2
X80079	D.subobscura (J3.Ost) gene for ribosomal protein 49.	Drosophila subobscura	2
X80080	D.subobscura (J13.Ost) gene for ribosomal protein 49.	Drosophila subobscura	2
X80081	D.subobscura (J16.O3+4) gene for ribosomal protein 49.	Drosophila subobscura	2
X80082	D.subobscura (J17.O3+4) gene for ribosomal protein 49.	Drosophila subobscura	2
X80083	D.subobscura (J19.O3+4) gene for ribosomal protein 49.	Drosophila subobscura	2
X80084	D.subobscura (J23.O3+4) gene for ribosomal protein 49.	Drosophila subobscura	2
X80085	D.subobscura (J24.O3+4) gene for ribosomal protein 49.	Drosophila subobscura	2
X80086	D.subobscura (J27.O3+4) gene for ribosomal protein 49.	Drosophila subobscura	2
X80087	D.subobscura (J29.O3+4) gene for ribosomal protein 49.	Drosophila subobscura	2
X80088	D.subobscura (J28.O3+4) gene for ribosomal protein 49.	Drosophila subobscura	2
X80089	D.subobscura (J31.O3+4) gene for ribosomal protein 49.	Drosophila subobscura	2
X80090	D.subobscura (J4.Ost) gene for ribosomal protein 49.	Drosophila subobscura	2
X80091	D.subobscura (J5.Ost) gene for ribosomal protein 49.	Drosophila subobscura	2
X80092	D.subobscura (J6.Ost) gene for ribosomal protein 49.	Drosophila subobscura	2
X80093	D.subobscura (J7.Ost) gene for ribosomal protein 49.	Drosophila subobscura	2
X80094	D.subobscura (J8.Ost) gene for ribosomal protein 49.	Drosophila subobscura	2
X80095	D.subobscura (J9.Ost) gene for ribosomal protein 49.	Drosophila subobscura	2
X80096	D.subobscura (J11.Ost) gene for ribosomal protein 49.	Drosophila subobscura	2
X80097	D.subobscura (J12.Ost) gene for ribosomal protein 49.	Drosophila subobscura	2
X80098	D.subobscura (J15.O3+4) gene for ribosomal protein 49.	Drosophila subobscura	2
X80099	D.subobscura (J14.Ost) gene for ribosomal protein 49.	Drosophila subobscura	2
X80100	D.subobscura (J18.O3+4) gene for ribosomal protein 49.	Drosophila subobscura	2
X80101	D.subobscura (J20.O3+4) gene for ribosomal protein 49.	Drosophila subobscura	2
X80102	D.subobscura (J21.O3+4) gene for ribosomal protein 49.	Drosophila subobscura	2
X80103	D.subobscura (J22.O3+4) gene for ribosomal protein 49.	Drosophila subobscura	2
X80104	D.subobscura (J25.O3+4) gene for ribosomal protein 49.	Drosophila subobscura	2
X80105	D.subobscura (J26.O3+4) gene for ribosomal protein 49.	Drosophila subobscura	2
X80106	D.subobscura (J30.O3+4) gene for ribosomal protein 49.	Drosophila subobscura	2
X80107	D.subobscura (J34.Ost) gene for ribosomal protein 49.	Drosophila subobscura	2
X80108	D.subobscura (J32.O3+4) gene for ribosomal protein 49.	Drosophila subobscura	2
X80109	D.subobscura (J33.Ost) gene for ribosomal protein 49.	Drosophila subobscura	2
X81207	D.melanogaster genes for histone H3.3 and OST48.	Drosophila melanogaster (fruit fly)	2
X81208	D.hydei gene forhistone H3.3B.	Drosophila hydei	2
X83271	D.melanogaster dTFIIA-S gene.	Drosophila melanogaster (fruit fly)	2
X83510	D.melanogaster gene for RAC protein kinase (DRAC-PK85 and DRAC-PK66).	Drosophila melanogaster (fruit fly)	4
X84413	D.yakuba anon-3B1.2 gene.	Drosophila yakuba	3
X85217	A.gambiae anlar gene.	Anopheles gambiae (African malaria mosquito)	3
X86017	D.virilis H+-ATPase beta subunit gene, exons 1,2 & 3.	Drosophila virilis	2
X89982	P.vulgata DNA for cdc25 homolog gene.	Patella vulgata (common limpet)	4
X91618	T.castaneum hunchback gene.	Tribolium castaneum (red flour beetle)	2
X95594	L.sanguineus pax6 gene.	Lineus sanguineus	2
X95602	D.melanogaster Cctg gene.	Drosophila melanogaster (fruit fly)	2
X95684	A.astacus astacin gene.	Astacus astacus (broad-fingered crayfish)	6
X96515	L.terrestris act gene (1820 bp).	Lumbricus terrestris (common earthworm)	2
X96516	L.terrestris act gene (1855 bp).	Lumbricus terrestris (common earthworm)	2
X97614	H.armigera actA3a gene.	Helicoverpa armigera (cotton bollworm)	2
X97615	H.armigera actA3b gene.	Helicoverpa armigera (cotton bollworm)	2
X98116	D.melanogaster pah/tph gene.	Drosophila melanogaster (fruit fly)	4
Y00049	Drosophila melanogaster zeste gene.	Drosophila melanogaster (fruit fly)	3
Y00308	D. melanogaster Xdh gene for xanthine dehydrogenase (rosy locus).	Drosophila melanogaster (fruit fly)	4
Y07653	D.melanogaster spalt-related gene.	Drosophila melanogaster (fruit fly)	4
Y07700	Drosophila virilis l(2)tid gene for Tid58 protein and l(2)not gene for Not58 protein.	Drosophila virilis	2
Y08237	D.subobscura Xdh gene.	Drosophila subobscura	4
Y09103	D.melanogaster RPA1 gene.	Drosophila melanogaster (fruit fly)	6
Y09124	Tenebrio molitor TMLPCP-22 and TMLPCP-23 genes.	Tenebrio molitor (yellow mealworm)	1
Y09704	D.affinis rp49 gene exons 1 & 2.	Drosophila affinis	2
Y09705	D.azteca rp49 gene exons 1 & 2.	Drosophila azteca	2
Y09706	D.bifasciate rp49 gene exons 1 & 2.	Drosophila bifasciata	2
Y09707	D.guanche rp49 gene exons 1 & 2.	Drosophila guanche	2
Y09708	D.madeirensis rp49 gene exons 1 & 2.	Drosophila madeirensis	2
Y09709	D.miranda rp49 gene exons 1 & 2.	Drosophila miranda	2
Y09710	D.persimilis rp49 gene exons 1 & 2.	Drosophila persimilis	2
Y10664	P.vannamei chymotrypsin A gene.	Litopenaeus vannamei (Pacific white shrimp)	6
Y10665	P.vannamei chymotrypsin B gene.	Litopenaeus vannamei (Pacific white shrimp)	5
Y10666	P.vannamei chymotrypsin C gene.	Litopenaeus vannamei (Pacific white shrimp)	3
Y11907	C.capitata rpP1 gene.	Ceratitis capitata (Mediterranean fruit fly)	2
Y13252	Drosophila funebris DpAdh, Adh, Adhr genes.	Drosophila funebris	3
Y13924	Penaeus vannamei cathepsin L gene.	Litopenaeus vannamei (Pacific white shrimp)	5
Y14213	Drosophila melanogaster pp4 gene.	Drosophila melanogaster (fruit fly)	2
Y14577	Drosophila melanogaster alas gene.	Drosophila melanogaster (fruit fly)	2
Y14966	Penaeus vannamei gene encoding cathepsin L, exon 5-6.	Litopenaeus vannamei (Pacific white shrimp)	2
Y15039	Penaeus vannamei trypsin gene 1.	Litopenaeus vannamei (Pacific white shrimp)	2
Y15040	Penaeus vannamei trypsin gene 2.	Litopenaeus vannamei (Pacific white shrimp)	2
Y15041	Penaeus vannamei trypsin gene 3.	Litopenaeus vannamei (Pacific white shrimp)	3
Y15373	Ceratitis capitata CtxA2 gene.	Ceratitis capitata (Mediterranean fruit fly)	2
Y15374	Ceratitis capitata CtxC1 gene.	Ceratitis capitata (Mediterranean fruit fly)	2
Y15375	Ceratitis capitata CtxC2, CtxD genes.	Ceratitis capitata (Mediterranean fruit fly)	2
Y17611	Drosophila funebris Adh and Adhr genes.	Drosophila funebris	3
Y18444	Ceratitis capitata P0 gene.	Ceratitis capitata (Mediterranean fruit fly)	2
Y19144	Ceratitis capitata mssp-a1 gene for male specific serum polypeptide alpha 1.	Ceratitis capitata (Mediterranean fruit fly)	2
Y19145	Ceratitis capitata mssp-a2 gene for male specific serum polypeptide alpha 2.	Ceratitis capitata (Mediterranean fruit fly)	2
Y19146	Ceratitis capitata mssp-b1 gene for male specific serum polypeptide beta 1.	Ceratitis capitata (Mediterranean fruit fly)	1
Y19147	Ceratitis capitata mssp-b2 gene for male specific serum polypeptide beta 2.	Ceratitis capitata (Mediterranean fruit fly)	1
Z22925	A.gambiae ANG12 gene.	Anopheles gambiae (African malaria mosquito)	3
Z29098	D.hydei (Minos-2) gene for transposase (putative).	Drosophila hydei	2
Z29102	D.hydei (Minos-3) gene for transposase (putative).	Drosophila hydei	2
Z29624	P.polyxenes CYP6B1 gene.	Papilio polyxenes (black swallowtail)	2
Z31725	D.melanogaster DNA for (putative) trithorax protein.	Drosophila melanogaster (fruit fly)	4
Z36897	C.tentans gene for high mobility group protein I/Y.	Chironomus tentans	3
Z46893	D.melanogaster gene for Attacin.	Drosophila melanogaster (fruit fly)	2
Z47409	B.mori gene for urbain.	Bombyx mori (domestic silkworm)	3
Z47722	D.melanogaster gene for lethal(3)malignant blood neoplasm-1 (MBN).	Drosophila melanogaster (fruit fly)	3
Z48443	D.melanogaster gene for male-specific lethal 2.	Drosophila melanogaster (fruit fly)	2
Z49815	A.gambiae gene for serine proteinase.	Anopheles gambiae (African malaria mosquito)	2
Z49833	A.gambiae gene for serine proteinase (clone Sp6T).	Anopheles gambiae (African malaria mosquito)	2
Z49891	L.lateralis gene for luciferase.	Luciola lateralis (Japanese firefly)	5
Z50038	D.virilis DNA for trithorax protein gene.	Drosophila virilis	4
Z50152	D.melanogaster DNA for trxI and trxII genes.	Drosophila melanogaster (fruit fly)	4
Z69619	L.lateralis luciferase gene.	Luciola lateralis (Japanese firefly)	4
Z86069	C.quinquefasciatus b2 esterase and a2 esterase genes and iutergenic spacer.	Culex pipiens quinquefasciatus (southern house mosquito)	4
