# Supplementary material for: A method for identifying alternative or cryptic donor splice sites within gene and mRNA sequences. Comparisons among sequences from vertebrates, echinoderms and other groups
Source: BMC Genomics. 2009 Jul 16;10:318. doi: 10.1186/1471-2164-10-318 (PMC2721852; doi:10.1186/1471-2164-10-318)
Supplement: Additional file 4 — Echinoderm sequence accession numbers. An Excel spreadsheet containing the accession numbers of the experimentally validated echinoderm sequences used to evaluate the splicing models. [file 1471-2164-10-318-S4.xls]

## Sheet: Sheet1
Accession	Definition	Organism	Exons
AB062387	Hemicentrotus pulcherrimus HpGCS-beta1 gene for soluble guanylyl cyclase beta1, complete cds.	Hemicentrotus pulcherrimus	2
AB180907	Hemicentrotus pulcherrimus micro1.1 gene for homeobox protein, complete cds.	Hemicentrotus pulcherrimus	2
AB231871	Asterina pectinifera gene for zinc finger protein Ap-Zic, complete cds.	Patiria pectinifera	2
AB282678	Strongylocentrotus nudus SnEG1-5' gene for cellulase, complete cds.	Strongylocentrotus nudus	2
AB282679	Strongylocentrotus nudus SnEG1-3' gene for cellulase, complete cds.	Strongylocentrotus nudus	3
AJ512965	Marthasterias glacialis cybip gene for Cyclin B-binding protein, allele A, exons 1-2.	Marthasterias glacialis (spiny starfish)	2
AJ512966	Marthasterias glacialis cybip gene for Cyclin B binding protein, allele B, exons 1-2.	Marthasterias glacialis (spiny starfish)	2
AJ512967	Marthasterias glacialis cybip gene for Cyclin B binding protein, allele C, exons 1-2.	Marthasterias glacialis (spiny starfish)	1
J03523	Sea urchin (S.purpuratus) 3-hydroxy-3-methylglutaryl coenzyme A reductase gene, 3' end.	Strongylocentrotus purpuratus	1
L01104	Pacific ocean purple sea urchin COUP transcription factor (spCOUP-TF) gene, exon 1 and 5' flank.	Strongylocentrotus purpuratus	1
L01105	Pacific ocean purple sea urchin COUP transcription factor (spCOUP-TF) gene, 5' end.	Strongylocentrotus purpuratus	1
M13206	S.purpuratus type IV collagen gene, exon x.	Strongylocentrotus purpuratus	1
M26500	Starfish (P.ochraceus) muscle actin gene, complete cds.	Pisaster ochraceus (ochreous starfish)	5
M26501	Starfish (P.ochraceus) cytoplasmic actin gene, complete cds.	Pisaster ochraceus (ochreous starfish)	4
M59822	Strongylocentrotus purpuratus metallothionein (SpMTB1) gene, complete cds.	Strongylocentrotus purpuratus	3
U09635	Heliocidaris erythrogramma CyI cytoplasmic actin (HeCyI) gene, exons 2 and 3.	Heliocidaris erythrogramma	2
U09636	Heliocidaris tuberculata CyI cytoplasmic actin (HtCyI) gene, exons 2 and 3.	Heliocidaris tuberculata	2
U16263	Strongylocentrotus purpuratus cytoplasmic actin I (SpCyI) gene, promoter region.	Strongylocentrotus purpuratus	2
U82542	Lytechinus variegatus cytoplasmic actin (LvC4) gene, exon 2, partial cds.	Lytechinus variegatus (green sea urchin)	2
X03076	Strongylocentrotus franciscanus actin gene Sfa 15B.	Strongylocentrotus franciscanus	3
X03288	Strongylocentrotus purpuratus spec1 gene exon 2 (for major calcium-binding protein).	Strongylocentrotus purpuratus	2
X03289	Strongylocentrotus purpuratus spec1 gene exon 3 (for major calcium-binding protein).	Strongylocentrotus purpuratus	2
X03290	Strongylocentrotus purpuratus spec1 gene exon 4 (for major calcium-binding protein).	Strongylocentrotus purpuratus	2
X03291	Strongylocentrotus purpuratus spec1 gene exon 5 (for calcium-binding protein).	Strongylocentrotus purpuratus	2
X05740	Sea urchin muscle actin gene exon 3 and flanks.	Strongylocentrotus purpuratus	2
X05741	Sea urchin actin gene exon 4 and flanks.	Strongylocentrotus purpuratus	2
X05742	Sea urchin muscle actin gene exon 5 and flanks.	Strongylocentrotus purpuratus	2
X14529	S.purpuratus Spec2a gene exon 2.	Strongylocentrotus purpuratus	1
X14530	S.purpuratus Spec2a gene exon 3.	Strongylocentrotus purpuratus	2
X14531	S.purpuratus Spec2a gene exon 4.	Strongylocentrotus purpuratus	2
X14532	S.purpuratus Spec2a gene exon 5.	Strongylocentrotus purpuratus	2
X14534	Strongylocentrotus purpuratus spec2c gene, exon 2.	Strongylocentrotus purpuratus	2
X14535	Strongylocentrotus purpuratus spec2c gene, exon 3.	Strongylocentrotus purpuratus	2
X14536	Strongylocentrotus purpuratus spec2c gene, exon 4.	Strongylocentrotus purpuratus	2
X14537	Strongylocentrotus purpuratus spec2c gene, exon 5.	Strongylocentrotus purpuratus	2
X14538	Strongylocentrotus purpuratus spec2c gene, exon 6.	Strongylocentrotus purpuratus	1
X14539	Strongylocentrotus purpuratus spec2d gene, exon 2.	Strongylocentrotus purpuratus	2
X14540	Strongylocentrotus purpuratus spec2d gene, exon 3.	Strongylocentrotus purpuratus	2
X14541	Strongylocentrotus purpuratus spec2d gene, exon 4.	Strongylocentrotus purpuratus	2
X14542	Strongylocentrotus purpuratus spec2d gene, exon 5.	Strongylocentrotus purpuratus	2
X17531	S.purpuratus RNA for epidermal growth factor, uEGF (clone ug2).	Strongylocentrotus purpuratus	3
X65721	P.lividus Bp10 gene for blastula protease-10.	Paracentrotus lividus (common urchin)	5
X65722	P.lividus gene for hatching enzyme.	Paracentrotus lividus (common urchin)	4
X89800	S.purpuratus DNA for COLP5alpha gene, exon 2.	Strongylocentrotus purpuratus	2
X89801	S.purpuratus DNA for COLP5alpha gene, exon 3 to 7.	Strongylocentrotus purpuratus	6
X89802	S.purpuratus DNA for COLP5alpha gene, exon 8.	Strongylocentrotus purpuratus	2
X89803	S.purpuratus DNA for COLP5alpha gene, exon 9 & 10.	Strongylocentrotus purpuratus	2
X89804	S.purpuratus DNA for COLP5alpha gene, exon 11.	Strongylocentrotus purpuratus	2
X89805	S.purpuratus DNA for COLP5alpha gene, exon 12.	Strongylocentrotus purpuratus	2
X89806	P.lividius cDNA for COLL2alpha gene.	Paracentrotus lividus (common urchin)	2
Y08018	S.granularis cyclin B gene.	Sphaerechinus granularis	2
