# Supplementary material for: A method for identifying alternative or cryptic donor splice sites within gene and mRNA sequences. Comparisons among sequences from vertebrates, echinoderms and other groups
Source: BMC Genomics. 2009 Jul 16;10:318. doi: 10.1186/1471-2164-10-318 (PMC2721852; doi:10.1186/1471-2164-10-318)
Supplement: Additional file 5 — Purpuratus splicer. A PERL script to implement the Purpuratus splicing model. [file 1471-2164-10-318-S5.txt]

#Additional File 4: Purpuratus splicer
#!/usr/bin/perl -w
use strict;

my $sequence;
my $a;
my $c;
my $t;
my $g;
my $length;
my $m3;
my $m2;
my $m1;
my $p3;
my $p4;
my $p5;
my $p6;
my $pwm;
my $wbi;
my $score;
my $line;
my @file = ();

my $filename = $ARGV[0];
open (FILE, $filename) || die "Can't open $filename\n";
while ($line = <FILE>){
   	push (@file, $line);
}

my ($s) = hashfasta (@file);
my %sequences = %$s;
my @headers = keys(%sequences);
my @sequences = values(%sequences);
foreach my $header (@headers){
	$sequence = $sequences{$header};
	my @scores;
	my %scores;
	$length = length $sequence;
	$a = (($sequence =~ tr/Aa//)/$length);
	$c = (($sequence =~ tr/Cc//)/$length);
	$g = (($sequence =~ tr/Gg//)/$length);
	$t = (($sequence =~ tr/Tt//)/$length);
	my $subsequence = '';
	for (my $position = 0; $position < length $sequence; $position++){
		@scores = ();
		$subsequence = substr($sequence, $position, 9);
		if ($subsequence =~ /N/){
			next;
		}
		elsif ($subsequence =~ /...GT..../){
			if ($subsequence =~ /.[CGT].GT..../){
				if ($subsequence =~ /.[CGT].GT...[ACG]/){
				($m3, $m1, $p3, $p4, $p5) = ($subsequence =~ /(.)[CGT](.)GT(.)(.)(.)[ACG]/);
				if ($m3 =~ /A/){$pwm = (49.5/102); $wbi = log2($pwm, $a)}							elsif ($m3 =~ /C/){$pwm = (16.5/102); $wbi = log2($pwm, $c)}		
				elsif ($m3 =~ /G/){$pwm = (14.5/102); $wbi = log2($pwm, $g)}		
				elsif ($m3 =~ /T/){$pwm = (21.5/102); $wbi = log2($pwm, $t)}						push (@scores, $wbi);
				if ($m1 =~ /A/){$pwm = (11.5/103); $wbi = log2($pwm, $a)}			
				elsif ($m1 =~ /C/){$pwm = (3.5/103); $wbi = log2($pwm, $c)}			
				elsif ($m1 =~ /G/){$pwm = (83.5/103); $wbi = log2($pwm, $g)}		
				elsif ($m1 =~ /T/){$pwm = (4.5/103); $wbi = log2($pwm, $t)}							push (@scores, $wbi);
				if ($p3 =~ /A/){$pwm = (81.5/101); $wbi = log2($pwm, $a)}
				elsif ($p3 =~ /C/){$pwm = (0.5/101); $wbi = log2($pwm, $c)}							elsif ($p3 =~ /G/){$pwm = (15.5/101); $wbi = log2($pwm, $g)}						elsif ($p3 =~ /T/){$pwm = (3.5/101); $wbi = log2($pwm, $g)}							push (@scores, $wbi);
				if ($p4 =~ /A/){$pwm = (80.5/102); $wbi = log2($pwm, $a)}							elsif ($p4 =~ /C/){$pwm = (4.5/102); $wbi = log2($pwm, $c)}							elsif ($p4 =~ /G/){$pwm = (8.5/102); $wbi = log2($pwm, $g)}							elsif ($p4 =~ /T/){$pwm = (8.5/102); $wbi = log2($pwm, $t)}							push (@scores, $wbi);
				if ($p5 =~ /A/){
					$pwm = (9.5/102); $wbi = log2($pwm, $a);
				}							
				elsif ($p5 =~ /C/){
					$pwm = (5.5/102); $wbi = log2($pwm, $c);
				}							
				elsif ($p5 =~ /G/){
					$pwm = (83.5/102); $wbi = log2($pwm, $g);
				}							
				elsif ($p5 =~ /T/){
					$pwm = (3.5/102); $wbi = log2($pwm, $t);
				}							
				push (@scores, $wbi);		
				$score = sumup (@scores);
printf "$header\t$position\t$subsequence\t %0.4f \n", $score;
				next;
				}
				elsif ($subsequence =~ /.[CGT].GT...T/){
					if ($subsequence =~ /.[CGT]GGT...T/){
($m3, $p3, $p4, $p5) = ($subsequence =~ /(.)[CGT]GGT(.)(.)(.)T/);
					if ($m3 =~ /A/){
						$pwm = (32.5/102); $wbi = log2($pwm, $a);
					}							
					elsif ($m3 =~ /C/){
						$pwm = (25.5/102); $wbi = log2($pwm, $c);
					}							
					elsif ($m3 =~ /G/){
						$pwm = (16.5/102); $wbi = log2($pwm, $g);
					}							
					elsif ($m3 =~ /T/){
						$pwm = (27.5/102); $wbi = log2($pwm, $t);
					}							
					push (@scores, $wbi);
					if ($p3 =~ /A/){
						$pwm = (65.5/102); $wbi = log2($pwm, $a);
					}							
					elsif ($p3 =~ /C/){
						$pwm = (2.5/102); $wbi = log2($pwm, $c);
					}							
					elsif ($p3 =~ /G/){
						$pwm = (29.5/102); $wbi = log2($pwm, $g);
					}							
					elsif ($p3 =~ /T/){
						$pwm = (4.5/102); $wbi = log2($pwm, $g);
					}							
					push (@scores, $wbi);
					if ($p4 =~ /A/){
						$pwm = (79.5/103); $wbi = log2($pwm, $a);
					}							
					elsif ($p4 =~ /C/){
						$pwm = (4.5/103); $wbi = log2($pwm, $c);
					}							
					elsif ($p4 =~ /G/){
						$pwm = (7.5/103); $wbi = log2($pwm, $g);
					}							
					elsif ($p4 =~ /T/){
						$pwm = (11.5/103); $wbi = log2($pwm, $t);
					}							
					push (@scores, $wbi);
					if ($p5 =~ /A/){
						$pwm = (5.5/102); $wbi = log2($pwm, $a);
					}							
					elsif ($p5 =~ /C/){
						$pwm = (1.5/102); $wbi = log2($pwm, $c);
					}							
					elsif ($p5 =~ /G/){
						$pwm = (91.5/102); $wbi = log2($pwm, $g);
					}							
					elsif ($p5 =~ /T/){
						$pwm = (3.5/102); $wbi = log2($pwm, $t);
					}							
					push (@scores, $wbi);		
					$score = sumup (@scores);
printf "$header\t$position\t$subsequence\t %0.4f \n", $score;
					next;
					}
					elsif ($subsequence =~ /.[CGT][ACT]GT...T/){
						($m3, $p3, $p4, $p5) = ($subsequence =~ /(.)[CGT][ACT]GT(.)(.)(.)T/);
						if ($m3 =~ /A/){
							$pwm = (36.5/103); $wbi = log2($pwm, $a);
						}							
						elsif ($m3 =~ /C/){
							$pwm = (20.5/103); $wbi = log2($pwm, $c);
						}							
						elsif ($m3 =~ /G/){
							$pwm = (22.5/103); $wbi = log2($pwm, $g);
						}							
						elsif ($m3 =~ /T/){
							$pwm = (23.5/103); $wbi = log2($pwm, $t);
						}							
						push (@scores, $wbi);
						if ($p3 =~ /A/){
							$pwm = (76.5/102); $wbi = log2($pwm, $a);
						}							
						elsif ($p3 =~ /C/){
							$pwm = (0.5/102); $wbi = log2($pwm, $c);
						}							
						elsif ($p3 =~ /G/){
							$pwm = (23.5/102); $wbi = log2($pwm, $g);
						}							
						elsif ($p3 =~ /T/){
							$pwm = (1.5/102); $wbi = log2($pwm, $g);
						}							
						push (@scores, $wbi);
						if ($p4 =~ /A/){
							$pwm = (93.5/102); $wbi = log2($pwm, $a);
						}							
						elsif ($p4 =~ /C/){
							$pwm = (2.5/102); $wbi = log2($pwm, $c);
						}							
						elsif ($p4 =~ /G/){
							$pwm = (2.5/102); $wbi = log2($pwm, $g);
						}							
						elsif ($p4 =~ /T/){
							$pwm = (3.5/102); $wbi = log2($pwm, $t);
						}							
						push (@scores, $wbi);
						if ($p5 =~ /A/){
							$pwm = (1.5/102); $wbi = log2($pwm, $a);
						}							
						elsif ($p5 =~ /C/){
							$pwm = (0.5/102); $wbi = log2($pwm, $c);
						}							
						elsif ($p5 =~ /G/){
							$pwm = (98.5/102); $wbi = log2($pwm, $g);
						}							
						elsif ($p5 =~ /T/){
							$pwm = (1.5/102); $wbi = log2($pwm, $t);
						}							
						push (@scores, $wbi);		
						$score = sumup (@scores);
printf "$header\t$position\t$subsequence\t %0.4f \n", $score;
						next;
						}
						}
					}
					elsif ($subsequence =~ /.A.GT..../){
						if ($subsequence =~ /.A.GT..[ACT]./){
						($m3, $m1, $p3, $p4, $p6) = ($subsequence =~ /(.)A(.)GT(.)(.)[ACT](.)/);
						if ($m3 =~ /A/){
							$pwm = (38.5/102); $wbi = log2($pwm, $a);
						}							
						elsif ($m3 =~ /C/){
							$pwm = (42.5/102); $wbi = log2($pwm, $c);
						}							
						elsif ($m3 =~ /G/){
							$pwm = (16.5/102); $wbi = log2($pwm, $g);
						}							
						elsif ($m3 =~ /T/){
							$pwm = (4.5/102); $wbi = log2($pwm, $t);
						}							
						push (@scores, $wbi);
						if ($m1 =~ /A/){
							$pwm = (3.5/102); $wbi = log2($pwm, $a);
						}							
						elsif ($m1 =~ /C/){
							$pwm = (1.5/102); $wbi = log2($pwm, $c);
						}							
						elsif ($m1 =~ /G/){
							$pwm = (95.5/102); $wbi = log2($pwm, $g);
						}							
						elsif ($m1 =~ /T/){
							$pwm = (1.5/102); $wbi = log2($pwm, $t);
						}							
						push (@scores, $wbi);
						if ($p3 =~ /A/){
							$pwm = (89.5/102); $wbi = log2($pwm, $a);
						}							
						elsif ($p3 =~ /C/){
							$pwm = (1.5/102); $wbi = log2($pwm, $c);
						}							
						elsif ($p3 =~ /G/){
							$pwm = (8.5/102); $wbi = log2($pwm, $g);
						}							
						elsif ($p3 =~ /T/){
							$pwm = (2.5/102); $wbi = log2($pwm, $g);
						}							
						push (@scores, $wbi);
						if ($p4 =~ /A/){
							$pwm = (65.5/102); $wbi = log2($pwm, $a);
						}							
						elsif ($p4 =~ /C/){
							$pwm = (13.5/102); $wbi = log2($pwm, $c);
						}							
						elsif ($p4 =~ /G/){
							$pwm = (6.5/102); $wbi = log2($pwm, $g);
						}							
						elsif ($p4 =~ /T/){
							$pwm = (16.5/102); $wbi = log2($pwm, $t);
						}							
						push (@scores, $wbi);
						if ($p6 =~ /A/){
							$pwm = (24.5/102); $wbi = log2($pwm, $a);
						}							
						elsif ($p6 =~ /C/){
							$pwm = (17.5/102); $wbi = log2($pwm, $c);
						}							
						elsif ($p6 =~ /G/){
							$pwm = (21.5/102); $wbi = log2($pwm, $g);
						}							
						elsif ($p6 =~ /T/){
							$pwm = (38.5/102); $wbi = log2($pwm, $t);
						}							
						push (@scores, $wbi);	
						$score = sumup (@scores);
printf "$header\t$position\t$subsequence\t %0.4f \n", $score;
						next;
						}
						elsif ($subsequence =~ /.A.GT..G./){
							if ($subsequence =~ /.A[ACT]GT..G./){
($m3, $p3, $p4, $p6) = ($subsequence =~ /(.)A[ACT]GT(.)(.)G(.)/);
							if ($m3 =~ /A/){
								$pwm = (37.5/102); $wbi = log2($pwm, $a);
							}							
							elsif ($m3 =~ /C/){
								$pwm = (36.5/102); $wbi = log2($pwm, $c);
							}							
							elsif ($m3 =~ /G/){
								$pwm = (17.5/102); $wbi = log2($pwm, $g);
							}							
							elsif ($m3 =~ /T/){
								$pwm = (10.5/102); $wbi = log2($pwm, $t);
							}							
							push (@scores, $wbi);		
							if ($p3 =~ /A/){
								$pwm = (79.5/101); $wbi = log2($pwm, $a);
							}							
							elsif ($p3 =~ /C/){
								$pwm = (0.5/101); $wbi = log2($pwm, $c);
							}							
							elsif ($p3 =~ /G/){
								$pwm = (20.5/101); $wbi = log2($pwm, $g);
							}							
							elsif ($p3 =~ /T/){
								$pwm = (0.5/101); $wbi = log2($pwm, $g);
							}							
							push (@scores, $wbi);	
							if ($p4 =~ /A/){
								$pwm = (90.5/102); $wbi = log2($pwm, $a);
							}							
							elsif ($p4 =~ /C/){
								$pwm = (2.5/102); $wbi = log2($pwm, $c);
							}							
							elsif ($p4 =~ /G/){
								$pwm = (3.5/102); $wbi = log2($pwm, $g);
							}							
							elsif ($p4 =~ /T/){
								$pwm = (5.5/102); $wbi = log2($pwm, $t);
							}							
							push (@scores, $wbi);	
							if ($p6 =~ /A/){
								$pwm = (14.5/102); $wbi = log2($pwm, $a);
							}							
							elsif ($p6 =~ /C/){
								$pwm = (8.5/102); $wbi = log2($pwm, $c);
							}							
							elsif ($p6 =~ /G/){
								$pwm = (3.5/102); $wbi = log2($pwm, $g);
							}							
							elsif ($p6 =~ /T/){
								$pwm = (75.5/102); $wbi = log2($pwm, $t);
							}							
							push (@scores, $wbi);		
							$score = sumup (@scores);
printf "$header\t$position\t$subsequence\t %0.4f \n", $score;
							next;
							}
							elsif ($subsequence =~ /.AGGT..G./){
								if ($subsequence =~ /.AGGT.[CGT]G./){
 ($m3, $p3, $p6) = ($subsequence =~ /(.)AGGT(.)[CGT]G(.)/);
								if ($m3 =~ /A/){
									$pwm = (37.5/101); $wbi = log2($pwm, $a);
								}							
								elsif ($m3 =~ /C/){
									$pwm = (38.5/101); $wbi = log2($pwm, $c);
								}							
								elsif ($m3 =~ /G/){
									$pwm = (20.5/101); $wbi = log2($pwm, $g);
								}							
								elsif ($m3 =~ /T/){
									$pwm = (4.5/101); $wbi = log2($pwm, $t);
								}							
								push (@scores, $wbi);
								if ($p3 =~ /A/){
									$pwm = (72.5/102); $wbi = log2($pwm, $a);
								}							
								elsif ($p3 =~ /C/){
									$pwm = (2.5/102); $wbi = log2($pwm, $c);
								}							
								elsif ($p3 =~ /G/){
									$pwm = (11.5/102); $wbi = log2($pwm, $g);
								}							
								elsif ($p3 =~ /T/){
									$pwm = (15.5/102); $wbi = log2($pwm, $g);
								}							
								push (@scores, $wbi);
								if ($p6 =~ /A/){
									$pwm = (22.5/102); $wbi = log2($pwm, $a);
								}							
								elsif ($p6 =~ /C/){
									$pwm = (11.5/102); $wbi = log2($pwm, $c);
								}							
								elsif ($p6 =~ /G/){
									$pwm = (9.5/102); $wbi = log2($pwm, $g);
								}							
								elsif ($p6 =~ /T/){
									$pwm = (58.5/102); $wbi = log2($pwm, $t);
								}							
								push (@scores, $wbi);			
								$score = sumup (@scores);
printf "$header\t$position\t$subsequence\t %0.4f \n", $score;
								next;
								}
								elsif ($subsequence =~ /.AGGT.AG./){
									if ($subsequence =~ /.AGGT.AGT/){
($m3, $p3) = ($subsequence =~ /(.)AGGT(.)AGT/);
									if ($m3 =~ /A/){
										$pwm = (26.5/101); $wbi = log2($pwm, $a);
									}							
									elsif ($m3 =~ /C/){
										$pwm = (36.5/101); $wbi = log2($pwm, $c);
									}							
									elsif ($m3 =~ /G/){
										$pwm = (30.5/101); $wbi = log2($pwm, $g);
									}							
									elsif ($m3 =~ /T/){
										$pwm = (7.5/101); $wbi = log2($pwm, $t);
									}							
									push (@scores, $wbi);
									if ($p3 =~ /A/){
										$pwm = (42.5/102); $wbi = log2($pwm, $a);
									}							
									elsif ($p3 =~ /C/){
										$pwm = (14.5/102); $wbi = log2($pwm, $c);
									}							
									elsif ($p3 =~ /G/){
										$pwm = (31.5/102); $wbi = log2($pwm, $g);
									}							
									elsif ($p3 =~ /T/){
										$pwm = (13.5/102); $wbi = log2($pwm, $g);
									}							
									push (@scores, $wbi);
									$score = sumup (@scores);
printf "$header\t$position\t$subsequence\t %0.4f \n", $score;
									next;
									}
									elsif ($subsequence =~ /.AGGT.AG[ACG]/){
 ($m3, $p3) = ($subsequence =~ /(.)AGGT(.)AG[ACG]/);
										if ($m3 =~ /A/){
											$pwm = (36.5/101);
											$wbi = log2($pwm, $a);
										}							
										elsif ($m3 =~ /C/){
											$pwm = (33.5/101);
											$wbi = log2($pwm, $c);
										}							
										elsif ($m3 =~ /G/){
											$pwm = (25.5/101);
											$wbi = log2($pwm, $g);
										}							
										elsif ($m3 =~ /T/){
											$pwm = (5.5/101);
											$wbi = log2($pwm, $t);
										}							
										push (@scores, $wbi);
										if ($p3 =~ /A/){
											$pwm = (62.5/102);
											$wbi = log2($pwm, $a);
										}							
										elsif ($p3 =~ /C/){
											$pwm = (4.5/102);
											$wbi = log2($pwm, $c);
										}							
										elsif ($p3 =~ /G/){
											$pwm = (29.5/102);
											$wbi = log2($pwm, $g);
										}							
										elsif ($p3 =~ /T/){
											$pwm = (6.5/102);
											$wbi = log2($pwm, $g);
										}							
										push (@scores, $wbi);
										$score = sumup (@scores);
			printf "$header\t$position\t$subsequence\t %0.4f \n", $score;
										next;
									}
								}
							}
						}
					}
				}
				else {
					next;
				}
}
}		

	


####Subroutines#######


sub log2 {

	my ($pwm, $freq) = @_;

	my $divided = $pwm/$freq;
	my $wbi = log($divided)/log 2;

	return $wbi;
}


sub sumup {

	my (@scores) = @_;
	my $sum = 0;

	foreach (@scores){
		$sum += $_;
	}

	return $sum;
}

sub hashfasta {
        my @file = ();
        my $line = '';
        my @headers = ();
        my $header_count = 0;
        my @sequences = '';
        my $sequence = ''; 
        my %sequences = ();
        my $filed;
                
        (@file) = @_;
        for $line (@file) {
                chomp $line;
                $line = uc $line;
                $line =~ s/\s//;
                if ($line =~ /^>(.*)/is ) {
                        push(@headers, $1);
                        $line =~ s/$line/$line\/\//;
                }
                $line =~ s/\s//;
                $filed .= $line;
        }
        my @individual = split(/>/, $filed);
        my @individuals = ();
        foreach (@individual){
                if ($_ =~ /[ATCGN]/){
                        push (@individuals, $_);
                }
                else {next}
        }
        foreach my $head (@headers){
                 foreach (@individuals){
                        my $tmpmatch;
                        if ($_ =~ /^$head\/\/(.*)/){
                                $tmpmatch = $1;
                        	if ($tmpmatch =~ /[ACDEFGHIKLMNPQRSTVWY]/){
                                        $sequences{$head} = $tmpmatch;
                           }
                        }
                }
        }
@headers = keys(%sequences);
my @seqs = values(%sequences);
my $schead = scalar @headers;
my $scseqs = scalar @seqs;
return (\%sequences);   
}     
		


??

??

??

??

1
