# Supplementary material for: A method for identifying alternative or cryptic donor splice sites within gene and mRNA sequences. Comparisons among sequences from vertebrates, echinoderms and other groups
Source: BMC Genomics. 2009 Jul 16;10:318. doi: 10.1186/1471-2164-10-318 (PMC2721852; doi:10.1186/1471-2164-10-318)
Supplement: Additional file 6 — Vertebrate splicer. A PERL script to implement the Vertebrate splicing model. [file 1471-2164-10-318-S6.txt]

#Additional File 5: Vertebrate Splicer
#!/usr/bin/perl -w
use strict;
my $sequence;
my $a;
my $c;
my $t;
my $g;
my $length;
my $m3;
my $m2;
my $m1;
my $p3;
my $p4;
my $p6;
my $pwm;
my $wbi;
my $score;
my $filename = $ARGV[0];
my @file = ();
open (FILE, $filename) or die "Can't open $filename, idiot\n";
my $line;
while ($line = <FILE>){
   	push (@file, $line);
}
my ($s) = hashfasta (@file);
my %sequences = %$s;
my @headers = keys(%sequences);
my @sequences = values(%sequences);
foreach my $header (@headers){
	$sequence = $sequences{$header};
	my @scores;
	my %scores;
	$length = length $sequence;
	$a = (($sequence =~ tr/Aa//)/$length);
	$c = (($sequence =~ tr/Cc//)/$length);
	$g = (($sequence =~ tr/Gg//)/$length);
	$t = (($sequence =~ tr/Tt//)/$length);
	my $subsequence = '';
	for (my $position = 0; $position < length $sequence; $position++){
		@scores = ();
		$subsequence = substr($sequence, $position, 9);
		if ($subsequence =~ /N/){next}
		elsif ($subsequence =~ /...GT..../){
			if ($subsequence =~ /...GT..[ACT]./){
				($m3, $m2, $m1, $p3, $p4, $p6) = ($subsequence =~ /(.)(.)(.)GT(.)(.)[ACT](.)/);
			if ($m3 =~ /A/){$pwm = (35.5)/(103); $wbi = log2($pwm, $a)}					elsif ($m3 =~ /C/){$pwm = (44.5/103); $wbi = log2($pwm, $c)}				elsif ($m3 =~ /G/){$pwm = (16.5/103); $wbi = log2($pwm, $g)}	
			elsif ($m3 =~ /T/){$pwm = (6.5/103); $wbi = log2($pwm, $t)}					push (@scores, $wbi);
			if ($m2 =~ /A/){$pwm = (85.5)/(103); $wbi = log2($pwm, $a)}		
			elsif ($m2 =~ /C/){$pwm = (4.5/103); $wbi = log2($pwm, $c)}		
			elsif ($m2 =~ /G/){$pwm = (7.5/103); $wbi = log2($pwm, $g)}					elsif ($m2 =~ /T/){$pwm = (5.5/103); $wbi = log2($pwm, $t)}					push (@scores, $wbi);
			if ($m1 =~ /A/){$pwm = (2.5)/(102); $wbi = log2($pwm, $a)}		
			elsif ($m1 =~ /C/){$pwm = (1.5/102); $wbi = log2($pwm, $c)}					elsif ($m1 =~ /G/){$pwm = (97.5/102); $wbi = log2($pwm, $g)}	
			elsif ($m1 =~ /T/){$pwm = (0.5/102); $wbi = log2($pwm, $t)}		
			push (@scores, $wbi);
			if ($p3 =~ /A/){$pwm = (81.5)/(103); $wbi = log2($pwm, $a)}	
			elsif ($p3 =~ /C/){$pwm = (3.5/103); $wbi = log2($pwm, $c)}		
			elsif ($p3 =~ /G/){$pwm = (15.5/103); $wbi = log2($pwm, $g)}	
			elsif ($p3 =~ /T/){$pwm = (2.5/103); $wbi = log2($pwm, $t)}		
			push (@scores, $wbi);
			if ($p4 =~ /A/){$pwm = (51.5)/(102); $wbi = log2($pwm, $a)}		
			elsif ($p4 =~ /C/){$pwm = (28.5/102); $wbi = log2($pwm, $c)}	
			elsif ($p4 =~ /G/){$pwm = (9.5/102); $wbi = log2($pwm, $g)}		
			elsif ($p4 =~ /T/){$pwm = (12.5/102); $wbi = log2($pwm, $t)}	
			push (@scores, $wbi);
			if ($p6 =~ /A/){$pwm = (22.5)/(102); $wbi = log2($pwm, $a)}		
			elsif ($p6 =~ /C/){$pwm = (20.5/102); $wbi = log2($pwm, $c)}	
			elsif ($p6 =~ /G/){$pwm = (30.5/102) $wbi = log2($pwm, $g)}		
			elsif ($p6 =~ /T/){$pwm = (28.5/102); $wbi = log2($pwm, $t)}	
			push (@scores, $wbi);
			$score = sumup (@scores);
         printf "$header \t$position\t $subsequence \t %0.4f \n", $score;
			next}				
			elsif ($subsequence =~ /...GT..G./){
			if ($subsequence =~ /..[ACT]GT..G./){
($m3, $m2, $p3, $p4, $p6) = ($subsequence =~ /(.)(.)[ACT]GT(.)(.)G(.)/);		if ($m3 =~ /A/){$pwm = (29.5)/(101); $wbi = log2($pwm, $a)}		
			elsif ($m3 =~ /C/){$pwm = (31.5/101); $wbi = log2($pwm, $c)}	
			elsif ($m3 =~ /G/){$pwm = (21.5/101); $wbi = log2($pwm, $g)}	
			elsif ($m3 =~ /T/){$pwm = (18.5/101); $wbi = log2($pwm, $t)}	
			push (@scores, $wbi);
			if ($m2 =~ /A/){$pwm = (43.5)/(103); $wbi = log2($pwm, $a)}		
			elsif ($m2 =~ /C/){$pwm = (30.5/103); $wbi = log2($pwm, $c)}	
			elsif ($m2 =~ /G/){$pwm = (17.5/103); $wbi = log2($pwm, $g)}	
			elsif ($m2 =~ /T/){$pwm = (11.5/103); $wbi = log2($pwm, $t)}	
			push (@scores, $wbi);
			if ($p3 =~ /A/){$pwm = (56.5)/(101); $wbi = log2($pwm, $a)}		
			elsif ($p3 =~ /C/){$pwm = (0.5/101); $wbi = log2($pwm, $c)}					elsif ($p3 =~ /G/){$pwm = (43.5/101); $wbi = log2($pwm, $g)}	
			elsif ($p3 =~ /T/){$pwm = (0.5/101); $wbi = log2($pwm, $t)}					push (@scores, $wbi);
			if ($p4 =~ /A/){$pwm = (93.5)/(103); $wbi = log2($pwm, $a)}					elsif ($p4 =~ /C/){$pwm = (2.5/103); $wbi = log2($pwm, $c)}		
			elsif ($p4 =~ /G/){$pwm = (3.5/103); $wbi = log2($pwm, $g)}		
			elsif ($p4 =~ /T/){$pwm = (3.5/103); $wbi = log2($pwm, $t)}		
			push (@scores, $wbi);
         if ($p6 =~ /A/){$pwm = (5.5)/(103); $wbi = log2($pwm, $a)}		
			elsif ($p6 =~ /C/){$pwm = (10.5/103); $wbi = log2($pwm, $c)}	
			elsif ($p6 =~ /G/){$pwm = (10.5/103); $wbi = log2($pwm, $g)}	
			elsif ($p6 =~ /T/){$pwm = (76.5/103); $wbi = log2($pwm, $t)}	
			push (@scores, $wbi);		
			$score = sumup (@scores);
         printf "$header\t $position\t $subsequence \t %0.4f \n", $score;
			next}
			elsif ($subsequence =~ /..GGT..G./){
			if ($subsequence =~ /.[CGT]GGT..G./){
         ($m3, $p3, $p4, $p6) = ($subsequence =~ /(.)[CGT]GGT(.)(.)G(.)/);	
			if ($m3 =~ /A/){$pwm = (29.5)/(102); $wbi = log2($pwm, $a)		
			elsif ($m3 =~ /C/){$pwm = (30.5/102); $wbi = log2($pwm, $c)}	
			elsif ($m3 =~ /G/){$pwm = (18.5/102); $wbi = log2($pwm, $g)}	
			elsif ($m3 =~ /T/){$pwm = (23.5/102); $wbi = log2($pwm, $t)}	
			push (@scores, $wbi);		
			if ($p3 =~ /A/){$pwm = (42.5)/(102); $wbi = log2($pwm, $a)}		
			elsif ($p3 =~ /C/){$pwm = (1.5/102); $wbi = log2($pwm, $c)}		
			elsif ($p3 =~ /G/){$pwm = (56.5/102); $wbi = log2($pwm, $g)}	
			elsif ($p3 =~ /T/){$pwm = (1.5/102); $wbi = log2($pwm, $t)}		
			push (@scores, $wbi);		
			if ($p4 =~ /A/){$pwm = (80.5)/(102); $wbi = log2($pwm, $a)}		
			elsif ($p4 =~ /C/){$pwm = (4.5/102); $wbi = log2($pwm, $c)}							
								elsif ($p4 =~ /G/){
									$pwm = (8.5/102); $wbi = log2($pwm, $g);
								}							
								elsif ($p4 =~ /T/){
									$pwm = (8.5/102); $wbi = log2($pwm, $t);
								}							
								push (@scores, $wbi);		
								if ($p6 =~ /A/){
									$pwm = (14.5)/(102); $wbi = log2($pwm, $a);
								}							
								elsif ($p6 =~ /C/){
									$pwm = (21.5/102); $wbi = log2($pwm, $c);
								}							
								elsif ($p6 =~ /G/){
									$pwm = (16.5/102); $wbi = log2($pwm, $g);
								}							
								elsif ($p6 =~ /T/){
									$pwm = (49.5/102); $wbi = log2($pwm, $t);
								}							
								push (@scores, $wbi);		
								$score = sumup (@scores);
		printf "$header\t$position\t $subsequence \t %0.4f \n", $score;
								next;
							}
							elsif ($subsequence =~ /.AGGT..G./){
								if ($subsequence =~ /.AGGT..G[ACG]/){
				($m3, $p3, $p4) = ($subsequence =~ /(.)AGGT(.)(.)G[ACG]/);	
									if ($m3 =~ /A/){
									$pwm = (39.5)/(101); $wbi = log2($pwm, $a);
									}							
									elsif ($m3 =~ /C/){
										$pwm = (43.5/101); $wbi = log2($pwm, $c);
									}							
									elsif ($m3 =~ /G/){
										$pwm = (15.5/101); $wbi = log2($pwm, $g);
									}							
									elsif ($m3 =~ /T/){
										$pwm = (2.5/101); $wbi = log2($pwm, $t);
									}							
									push (@scores, $wbi);		
									if ($p3 =~ /A/){
									$pwm = (46.5)/(103); $wbi = log2($pwm, $a);
									}							
									elsif ($p3 =~ /C/){
										$pwm = (6.5/103); $wbi = log2($pwm, $c);
									}							
									elsif ($p3 =~ /G/){
										$pwm = (46.5/103); $wbi = log2($pwm, $g);
									}							
									elsif ($p3 =~ /T/){
										$pwm = (3.5/103); $wbi = log2($pwm, $t);
									}							
									push (@scores, $wbi);		
									if ($p4 =~ /A/){
									$pwm = (69.5)/(103); $wbi = log2($pwm, $a);
									}							
									elsif ($p4 =~ /C/){
										$pwm = (5.5/103); $wbi = log2($pwm, $c);
									}							
									elsif ($p4 =~ /G/){
										$pwm = (20.5/103); $wbi = log2($pwm, $g);
									}							
									elsif ($p4 =~ /T/){
										$pwm = (7.5/103); $wbi = log2($pwm, $t);
									}							
									push (@scores, $wbi);		
									$score = sumup (@scores);
		printf "$header\t$position\t $subsequence \t %0.4f \n", $score;
									next;
								}
								elsif ($subsequence =~ /.AGGT..GT/){
					($m3, $p3, $p4) = ($subsequence =~ /(.)AGGT(.)(.)GT/);	
									if ($m3 =~ /A/){
									$pwm = (32.5)/(102); $wbi = log2($pwm, $a);
									}							
									elsif ($m3 =~ /C/){
										$pwm = (40.5/102); $wbi = log2($pwm, $c);
									}							
									elsif ($m3 =~ /G/){
										$pwm = (23.5/102); $wbi = log2($pwm, $g);
									}							
									elsif ($m3 =~ /T/){
										$pwm = (5.5/102); $wbi = log2($pwm, $t);
									}							
									push (@scores, $wbi);		
									if ($p3 =~ /A/){
									$pwm = (27.5)/(102); $wbi = log2($pwm, $a);
									}							
									elsif ($p3 =~ /C/){
										$pwm = (4.5/102); $wbi = log2($pwm, $c);
									}							
									elsif ($p3 =~ /G/){
										$pwm = (59.5/102); $wbi = log2($pwm, $g);
									}							
									elsif ($p3 =~ /T/){
										$pwm = (10.5/102); $wbi = log2($pwm, $t);
									}							
									push (@scores, $wbi);		
									if ($p4 =~ /A/){
									$pwm = (51.5)/(102); $wbi = log2($pwm, $a);
									}							
									elsif ($p4 =~ /C/){
										$pwm = (5.5/102); $wbi = log2($pwm, $c);
									}							
									elsif ($p4 =~ /G/){
										$pwm = (25.5/102); $wbi = log2($pwm, $g);
									}							
									elsif ($p4 =~ /T/){
										$pwm = (19.5/102); $wbi = log2($pwm, $t);
									}							
									push (@scores, $wbi);		
									$score = sumup (@scores);
		printf "$header\t$position\t $subsequence \t %0.4f \n", $score;
									next;
								}
							}
						}
					}

				}
				else {next}
			}
		}		

	


####Subroutines#######

sub log2 {
	my ($pwm, $freq) = @_;
	my $divided = $pwm/$freq;
	my $wbi = log($divided)/log 2;
	return $wbi;
}

sub sumup {
	my (@scores) = @_;
	my $sum = 0;
	foreach (@scores){ $sum += $_;	}
	return $sum;
}		

sub hashfasta {
        my @file = ();
        my $line = '';
        my @headers = ();
        my $header_count = 0;
        my @sequences = '';
        my $sequence = ''; 
        my %sequences = ();
        my $filed;                
        (@file) = @_;
        for $line (@file) {
                chomp $line;
                $line = uc $line;
                $line =~ s/\s//;
                if ($line =~ /^>(.*)/is ) {
                        push(@headers, $1);
                        $line =~ s/$line/$line\/\//;
                }
                $line =~ s/\s//;
                $filed .= $line;
        }
        my @individual = split(/>/, $filed);
        my @individuals = ();
        foreach (@individual){
                if ($_ =~ /[ATCGN]/){ push (@individuals, $_);}
                else {next}
        }
        foreach my $head (@headers){
                 foreach (@individuals){
                        my $tmpmatch;
                        if ($_ =~ /^$head\/\/(.*)/){
                                $tmpmatch = $1;
                        	if ($tmpmatch =~ /[ACDEFGHIKLMNPQRSTVWY]/){
                                        $sequences{$head} = $tmpmatch;
                           }
                        }
                }
        }
@headers = keys(%sequences);
my @seqs = values(%sequences);
my $schead = scalar @headers;
my $scseqs = scalar @seqs;
return (\%sequences);   
}     


??

??

??

??

1
